# Supplementary material for: Continuous surveillance of potentially zoonotic avian pathogens detects contemporaneous occurrence of highly pathogenic avian influenza viruses (HPAIV H5) and flaviviruses (USUV, WNV) in several wild and captive birds
Source: Emerg Microbes Infect. 2023 Jul 11;12(2):2231561. doi: 10.1080/22221751.2023.2231561 (PMC10337501; doi:10.1080/22221751.2023.2231561)
Supplement: Supplemental Material [file TEMI_A_2231561_SM6165.xlsx]

## Sheet: Suppl-Table1
		Supplementary Table 1: Summary of German case reports on infections with HPAIV H5, USUV and WNV in wild and captive birds, 2006-2021.
	Virus	USUV-ID_FLI	USUV-ID_submitter	AIV-ID_FLI	WNV-ID_FLI	Source	Co-infection (USUV/WNV)	Year	Finding/Sampling date	Date_arrivalFLI	Date_official_report	Housing form	Tax. Order	Tax. Family	Tax. Genus	Englisch name	Scientific name
	AI	-	-	AR8439	-	NRL AIV		2016		2016-11-07		wild	Anseriformes	Anatidae	Aythya	Tufted duck	Aythya fuligula
	AI	-	-	AR3170/1	-	NRL AIV		2006		2006-05-05		wild	Anseriformes	Anatidae	Mergus	Common merganser	Mergus merganser
	AI	-	-	R794	-	NRL AIV		2006		2006-03-14		wild	Anseriformes	Anatidae	Anas	-	-
	AI	-	-	R820	-	NRL AIV		2006		2006-03-16		wild	Anseriformes	Anatidae	Cygnus	-	-
	AI	-	-	R796	-	NRL AIV		2006		2006-03-14		wild	Anseriformes	Anatidae	Cygnus	Mute swan	Cygnus olor
	AI	-	-	R830	-	NRL AIV		2006		2006-03-17		wild	Anseriformes	Anatidae	Anas	-	-
	AI	-	-	R831	-	NRL AIV		2006		2006-03-17		wild	Anseriformes	Anatidae	Cygnus	Mute swan	Cygnus olor
	AI	-	-	R853	-	NRL AIV		2006		2006-03-18		wild	Anseriformes	Anatidae	Anas	-	-
	AI	-	-	R871	-	NRL AIV		2006		2006-03-22		wild	Anseriformes	Anatidae	Cygnus	Mute swan	Cygnus olor
	AI	-	-	R954	-	NRL AIV		2006		2006-03-29		wild	Anseriformes	Anatidae	Cygnus	Mute swan	Cygnus olor
	AI	-	-	R907	-	NRL AIV		2006		2006-03-25		wild	Accipitriformes	Accipitridae	Buteo	-	-
	AI	-	-	R908	-	NRL AIV		2006		2006-03-25		wild	Anseriformes	Anatidae	Cygnus	-	-
	AI	-	-	R1100	-	NRL AIV		2006		2006-04-04		wild	Anseriformes	Anatidae	Anas	-	-
	AI	-	-	R1139	-	NRL AIV		2006		2006-04-11		wild	Anseriformes	Anatidae	Anas	-	-
	AI	-	-	R1140	-	NRL AIV		2006		2006-04-11		wild	Anseriformes	Anatidae	Mergus	Common merganser	Mergus merganser
	AI	-	-	R603	-	NRL AIV		2006		2006-02-27		wild	Anseriformes	Anatidae	Anas	-	-
	AI	-	-	R1165	-	NRL AIV		2006		2006-04-13		wild	Strigiformes	Strigidae	Bubo	Eurasian eagle-owl	Bubo bubo
	AI	-	-	R1166	-	NRL AIV		2006		2006-04-13		wild	Strigiformes	Strigidae	Bubo	Eurasian eagle-owl	Bubo bubo
	AI	-	-	R1156	-	NRL AIV		2006		2006-04-12		wild	Anseriformes	Anatidae	Cygnus	-	-
	AI	-	-	R1157	-	NRL AIV		2006		2006-04-12		wild	Anseriformes	Anatidae	Cygnus	-	-
	AI	-	-	R605	-	NRL AIV		2006		2006-02-27		wild	Anseriformes	Anatidae	Cygnus	-	-
	AI	-	-	R1205	-	NRL AIV		2006		2006-04-20		wild	Anseriformes	Anatidae	Mareca	Gadwall	Mareca strepera
	AI	-	-	R1224	-	NRL AIV		2006		2006-04-21		wild	Anseriformes	Anatidae	Anas	Mallard	Anas platyrhynchos
	AI	-	-	R1225	-	NRL AIV		2006		2006-04-21		wild	Anseriformes	Anatidae	Cygnus	Mute swan	Cygnus olor
	AI	-	-	R1226	-	NRL AIV		2006		2006-04-21		wild	Podicipediformes	Podicipedidae	Podiceps	Great crested grebe	Podiceps cristatus
	AI	-	-	R1244	-	NRL AIV		2006		2006-04-27		wild	Anseriformes	Anatidae	Mergus	Common merganser	Mergus merganser
	AI	-	-	R1243	-	NRL AIV		2006		2006-04-27		wild	Anseriformes	Anatidae	Cygnus	Mute swan	Cygnus olor
	AI	-	-	R1247	-	NRL AIV		2006		2006-04-27		wild	Anseriformes	Anatidae	Cygnus	Mute swan	Cygnus olor
	AI	-	-	R1273	-	NRL AIV		2006		2006-05-05		wild	Anseriformes	Anatidae	Mergus	Common merganser	Mergus merganser
	AI	-	-	R644	-	NRL AIV		2006		2006-02-28		wild	Anseriformes	Anatidae	Cygnus	Mute swan	Cygnus olor
	AI	-	-	R674	-	NRL AIV		2006		2006-03-02		wild	Anseriformes	Anatidae	Anas	-	-
	AI	-	-	R646	-	NRL AIV		2006		2006-02-28		wild	Anseriformes	Anatidae	Aythya	Tufted duck	Aythya fuligula
	AI	-	-	R697	-	NRL AIV		2006		2006-03-03		wild	Anseriformes	Anatidae	Anas	-	-
	AI	-	-	R731	-	NRL AIV		2006		2006-03-07		wild	Accipitriformes	Accipitridae	Buteo	Common buzzard	Buteo buteo
	AI	-	-	R738	-	NRL AIV		2006		2006-03-08		wild	Anseriformes	Anatidae	Cygnus	-	-
	AI	-	-	R732	-	NRL AIV		2006		2006-03-07		wild	Anseriformes	Anatidae	Cygnus	Mute swan	Cygnus olor
	AI	-	-	R348	-	NRL AIV		2006		2006-02-21		wild	Anseriformes	Anatidae	Aythya	Common pochard	Aythya ferina
	AI	-	-	R849	-	NRL AIV		2006		2006-03-18		wild	Anseriformes	Anatidae	Aythya	Tufted duck	Aythya fuligula
	AI	-	-	R956	-	NRL AIV		2006		2006-03-29		wild	Anseriformes	Anatidae	Anas	-	-
	AI	-	-	R1141	-	NRL AIV		2006		2006-04-11		wild	Anseriformes	Anatidae	Aythya	Common pochard	Aythya ferina
	AI	-	-	R715	-	NRL AIV		2006		2006-03-04		wild	Anseriformes	Anatidae	Cygnus	Mute swan	Cygnus olor
	AI	-	-	R856	-	NRL AIV		2006		2006-03-20		wild	Anseriformes	Anatidae	Cygnus	Mute swan	Cygnus olor
	AI	-	-	R857	-	NRL AIV		2006		2006-03-20		wild	Anseriformes	Anatidae	Cygnus	Mute swan	Cygnus olor
	AI	-	-	R858	-	NRL AIV		2006		2006-03-20		wild	Anseriformes	Anatidae	Cygnus	Mute swan	Cygnus olor
	AI	-	-	R859	-	NRL AIV		2006		2006-03-20		wild	Anseriformes	Anatidae	Cygnus	Mute swan	Cygnus olor
	AI	-	-	R883	-	NRL AIV		2006		2006-03-22		wild	Anseriformes	Anatidae	Cygnus	Mute swan	Cygnus olor
	AI	-	-	R976	-	NRL AIV		2006		2006-03-30		wild	Anseriformes	Anatidae	Cygnus	Mute swan	Cygnus olor
	AI	-	-	R975	-	NRL AIV		2006		2006-03-30		wild	Anseriformes	Anatidae	Cygnus	Mute swan	Cygnus olor
	AI	-	-	R802	-	NRL AIV		2006		2006-03-14		wild	Anseriformes	Anatidae	Cygnus	Mute swan	Cygnus olor
	AI	-	-	R834	-	NRL AIV		2006		2006-03-17		wild	Anseriformes	Anatidae	Cygnus	Mute swan	Cygnus olor
	AI	-	-	R835	-	NRL AIV		2006		2006-03-17		wild	Anseriformes	Anatidae	Cygnus	Mute swan	Cygnus olor
	AI	-	-	R836	-	NRL AIV		2006		2006-03-17		wild	Anseriformes	Anatidae	Cygnus	Mute swan	Cygnus olor
	AI	-	-	R822	-	NRL AIV		2006		2006-03-16		wild	Gruiformes	Rallidae	Fulica	Eurasian coot	Fulica atra
	AI	-	-	R1245	-	NRL AIV		2006		2006-04-27		wild	Podicipediformes	Podicipedidae	Podiceps	Great crested grebe	Podiceps cristatus
	AI	-	-	R688	-	NRL AIV		2006		2006-03-03		wild	Anseriformes	Anatidae	Cygnus	-	-
	AI	-	-	R689	-	NRL AIV		2006		2006-03-03		wild	Anseriformes	Anatidae	Aythya	Greater scaup	Aythya marila
	AI	-	-	R724	-	NRL AIV		2006		2006-03-07		wild	Accipitriformes	Accipitridae	Buteo	Common buzzard	Buteo buteo
	AI	-	-	R902	-	NRL AIV		2006		2006-03-25		wild	Anseriformes	Anatidae	Anser	Greylag goose	Anser anser
	AI	-	-	R920	-	NRL AIV		2006		2006-03-26		wild	Anseriformes	Anatidae	Cygnus	Mute swan	Cygnus olor
	AI	-	-	R925	-	NRL AIV		2006		2006-03-27		wild	Accipitriformes	Accipitridae	Buteo	-	-
	AI	-	-	R1143	-	NRL AIV		2006		2006-04-11		wild	Accipitriformes	Accipitridae	Buteo	-	-
	AI	-	-	R1158	-	NRL AIV		2006		2006-04-12		wild	Accipitriformes	Accipitridae	Buteo	-	-
	AI	-	-	R1159	-	NRL AIV		2006		2006-04-12		wild	Suliformes	Phalacrocoracidae	Phalacrocorax	Great cormorant	Phalacrocorax carbo
	AI	-	-	R1160	-	NRL AIV		2006		2006-04-12		wild	Anseriformes	Anatidae	Branta	Canada goose	Branta canadensis
	AI	-	-	R1161	-	NRL AIV		2006		2006-04-13		wild	Accipitriformes	Accipitridae	Buteo	-	-
	AI	-	-	R1163	-	NRL AIV		2006		2006-04-13		wild	Anseriformes	Anatidae	Cygnus	Mute swan	Cygnus olor
	AI	-	-	R1172	-	NRL AIV		2006		2006-04-15		wild	Anseriformes	Anatidae	Anser	Greylag goose	Anser anser
	AI	-	-	R1173	-	NRL AIV		2006		2006-04-15		wild	Accipitriformes	Accipitridae	Buteo	Common buzzard	Buteo buteo
	AI	-	-	R1174	-	NRL AIV		2006		2006-04-16		wild	Anseriformes	Anatidae	Branta	Barnacle goose	Branta leucopsis
	AI	-	-	R1175	-	NRL AIV		2006		2006-04-17		wild	Anseriformes	Anatidae	Branta	Barnacle goose	Branta leucopsis
	AI	-	-	R1176	-	NRL AIV		2006		2006-04-18		wild	Anseriformes	Anatidae	Branta	Canada goose	Branta canadensis
	AI	-	-	R1177	-	NRL AIV		2006		2006-04-19		wild	Anseriformes	Anatidae	Branta	Canada goose	Branta canadensis
	AI	-	-	R1178	-	NRL AIV		2006		2006-04-20		wild	Anseriformes	Anatidae	Anser	Greylag goose	Anser anser
	AI	-	-	R1207	-	NRL AIV		2006		2006-04-20		wild	Anseriformes	Anatidae	Branta	Canada goose	Branta canadensis
	AI	-	-	R1209	-	NRL AIV		2006		2006-04-20		wild	Anseriformes	Anatidae	Branta	Canada goose	Branta canadensis
	AI	-	-	R1210	-	NRL AIV		2006		2006-04-20		wild	Anseriformes	Anatidae	Branta	Canada goose	Branta canadensis
	AI	-	-	R338	-	NRL AIV		2006		2006-02-19		wild	Anseriformes	Anatidae	Anas	-	-
	AI	-	-	R1233	-	NRL AIV		2006		2006-04-23		wild	Anseriformes	Anatidae	Anser	Greylag goose	Anser anser
	AI	-	-	R417	-	NRL AIV		2006		2006-02-22		wild	Anseriformes	Anatidae	Anas	-	-
	AI	-	-	R417	-	NRL AIV		2006		2006-02-22		wild	Anseriformes	Anatidae	Anas	-	-
	AI	-	-	R882	-	NRL AIV		2006		2006-03-22		wild	Charadriiformes	Laridae	-	-	-
	AI	-	-	R595	-	NRL AIV		2006		2006-02-25		wild	Anseriformes	Anatidae	Cygnus	Mute swan	Cygnus olor
	AI	-	-	R649	-	NRL AIV		2006		2006-02-28		wild	Anseriformes	Anatidae	Cygnus	Mute swan	Cygnus olor
	AI	-	-	R648	-	NRL AIV		2006		2006-02-28		wild	Anseriformes	Anatidae	Mergus	Red-breasted merganser	Mergus serrator
	AI	-	-	R651	-	NRL AIV		2006		2006-02-28		wild	Anseriformes	Anatidae	Cygnus	Mute swan	Cygnus olor
	AI	-	-	R652	-	NRL AIV		2006		2006-02-28		wild	Anseriformes	Anatidae	Anser	-	-
	AI	-	-	R720	-	NRL AIV		2006		2006-03-04		wild	Anseriformes	Anatidae	Branta	Canada goose	Branta canadensis
	AI	-	-	R719/1	-	NRL AIV		2006		2006-03-04		wild	Anseriformes	Anatidae	Cygnus	Mute swan	Cygnus olor
	AI	-	-	R718	-	NRL AIV		2006		2006-03-04		wild	Anseriformes	Anatidae	Cygnus	Mute swan	Cygnus olor
	AI	-	-	R710	-	NRL AIV		2006		2006-03-04		wild	Anseriformes	Anatidae	Cygnus	Mute swan	Cygnus olor
	AI	-	-	R711	-	NRL AIV		2006		2006-03-04		wild	Anseriformes	Anatidae	Cygnus	Mute swan	Cygnus olor
	AI	-	-	R712	-	NRL AIV		2006		2006-03-04		wild	Anseriformes	Anatidae	Cygnus	Mute swan	Cygnus olor
	AI	-	-	R713	-	NRL AIV		2006		2006-03-04		wild	Anseriformes	Anatidae	Cygnus	Mute swan	Cygnus olor
	AI	-	-	R714	-	NRL AIV		2006		2006-03-04		wild	Anseriformes	Anatidae	Cygnus	Mute swan	Cygnus olor
	AI	-	-	R715	-	NRL AIV		2006		2006-03-08		wild	Anseriformes	Anatidae	Anas	-	-
	AI	-	-	R716	-	NRL AIV		2006		2006-03-04		wild	Anseriformes	Anatidae	Cygnus	Mute swan	Cygnus olor
	AI	-	-	R717	-	NRL AIV		2006		2006-03-04		wild	Anseriformes	Anatidae	Cygnus	Mute swan	Cygnus olor
	AI	-	-	R848	-	NRL AIV		2006		2006-03-18		wild	Charadriiformes	Laridae	Larus	Common gull	Larus canus
	AI	-	-	R60/06	-	NRL AIV		2006		2006-02-13		wild	Accipitriformes	Accipitridae	Accipiter	Northern Goshawk	Accipiter gentilis
	AI	-	-	R903	-	NRL AIV		2006		2006-03-25		wild	Anseriformes	Anatidae	Aythya	Tufted duck	Aythya fuligula
	AI	-	-	R904	-	NRL AIV		2006		2006-03-25		wild	Falconiformes	Falconidae	Falco	Peregrine falcon	Falco peregrinus
	AI	-	-	R905	-	NRL AIV		2006		2006-03-25		wild	Anseriformes	Anatidae	Cygnus	Mute swan	Cygnus olor
	AI	-	-	R906	-	NRL AIV		2006		2006-03-25		wild	Anseriformes	Anatidae	Aythya	Tufted duck	Aythya fuligula
	AI	-	-	R915	-	NRL AIV		2006		2006-03-26		wild	Pelecaniformes	Ardeidae	Ardea	Grey heron	Ardea cinerea
	AI	-	-	R65-1	-	NRL AIV		2006		2006-02-14		wild	Anseriformes	Anatidae	Cygnus	Whooper swan	Cygnus cygnus
	AI	-	-	R65-2	-	NRL AIV		2006		2006-02-14		wild	Anseriformes	Anatidae	Cygnus	Mute swan	Cygnus olor
	AI	-	-	R409	-	NRL AIV		2006		2006-02-22		wild	Anseriformes	Anatidae	Aythya	Tufted duck	Aythya fuligula
	AI	-	-	R303	-	NRL AIV		2006		2006-02-19		wild	Accipitriformes	Accipitridae	Buteo	-	-
	AI	-	-	R306	-	NRL AIV		2006		2006-02-19		wild	Charadriiformes	Laridae	Larus	European herring gull	Larus argentatus
	AI	-	-	R482	-	NRL AIV		2006		2006-02-23		wild	Accipitriformes	Accipitridae	Buteo	Common buzzard	Buteo buteo
	AI	-	-	R1137	-	NRL AIV		2006		2006-04-10		wild	Anseriformes	Anatidae	Anser	-	-
	AI	-	-	R1239	-	NRL AIV		2006		2006-04-24		wild	Ciconiiformes	Ciconiidae	Ciconia	White stork	Ciconia ciconia
	AI	-	-	R516	-	NRL AIV		2006		2006-02-24		wild	Anseriformes	Anatidae	Cygnus	Mute swan	Cygnus olor
	AI	-	-	R655	-	NRL AIV		2006		2006-02-28		wild	Gruiformes	Rallidae	Fulica	Eurasian coot	Fulica atra
	AI	-	-	R654	-	NRL AIV		2006		2006-02-28		wild	Anseriformes	Anatidae	Cygnus	-	-
	AI	-	-	R788	-	NRL AIV		2006		2006-03-13		wild	Anseriformes	Anatidae	Cygnus	Whooper swan	Cygnus cygnus
	AI	-	-	R789	-	NRL AIV		2006		2006-03-13		wild	Anseriformes	Anatidae	Cygnus	Whooper swan	Cygnus cygnus
	AI	-	-	R790	-	NRL AIV		2006		2006-03-13		wild	Anseriformes	Anatidae	Cygnus	Mute swan	Cygnus olor
	AI	-	-	R806	-	NRL AIV		2006		2006-03-14		wild	Anseriformes	Anatidae	Cygnus	Mute swan	Cygnus olor
	AI	-	-	R867	-	NRL AIV		2006		2006-03-20		wild	Accipitriformes	Accipitridae	Buteo	Common buzzard	Buteo buteo
	AI	-	-	R1240	-	NRL AIV		2006		2006-04-25		wild	Anseriformes	Anatidae	Aythya	Tufted duck	Aythya fuligula
	AI	-	-	R1970/1	-	NRL AIV		2006		2006-08-02		wild	Anseriformes	Anatidae	Cygnus	-	-
	AI	-	-	R592	-	NRL AIV		2006		2006-02-25		wild	Anseriformes	Anatidae	Aythya	Common pochard	Aythya ferina
	AI	-	-	R593	-	NRL AIV		2006		2006-02-25		wild	Anseriformes	Anatidae	Anas	-	-
	AI	-	-	R770	-	NRL AIV		2006		2006-03-10		wild	Anseriformes	Anatidae	Aythya	Common pochard	Aythya ferina
	AI	-	-	R696	-	NRL AIV		2006		2006-03-03		wild	Anseriformes	Anatidae	Anser	Greylag goose	Anser anser
	AI	-	-	R1409/01	-	NRL AIV		2007		2007-07-07		wild	Podicipediformes	Podicipedidae	Podiceps	Black-necked grebe	Podiceps nigricollis
	AI	-	-	R1410	-	NRL AIV		2007		2007-07-07		wild	Podicipediformes	Podicipedidae	Podiceps	Great crested grebe	Podiceps cristatus
	AI	-	-	R 1419	-	NRL AIV		2007		2007-07-10		wild	Podicipediformes	Podicipedidae	Podiceps	Black-necked grebe	Podiceps nigricollis
	AI	-	-	R 1429	-	NRL AIV		2007		2007-07-10		wild	Podicipediformes	Podicipedidae	Podiceps	Black-necked grebe	Podiceps nigricollis
	AI	-	-	R 1430	-	NRL AIV		2007		2007-07-10		wild	Podicipediformes	Podicipedidae	Podiceps	Black-necked grebe	Podiceps nigricollis
	AI	-	-	R 1431	-	NRL AIV		2007		2007-07-10		wild	Podicipediformes	Podicipedidae	Podiceps	Black-necked grebe	Podiceps nigricollis
	AI	-	-	R 1432	-	NRL AIV		2007		2007-07-10		wild	Podicipediformes	Podicipedidae	Podiceps	Black-necked grebe	Podiceps nigricollis
	AI	-	-	R 1433	-	NRL AIV		2007		2007-07-10		wild	Podicipediformes	Podicipedidae	Podiceps	Black-necked grebe	Podiceps nigricollis
	AI	-	-	R 1434	-	NRL AIV		2007		2007-07-10		wild	Podicipediformes	Podicipedidae	Podiceps	Black-necked grebe	Podiceps nigricollis
	AI	-	-	R 1435	-	NRL AIV		2007		2007-07-10		wild	Podicipediformes	Podicipedidae	Podiceps	Black-necked grebe	Podiceps nigricollis
	AI	-	-	R 1436	-	NRL AIV		2007		2007-07-10		wild	Podicipediformes	Podicipedidae	Podiceps	Black-necked grebe	Podiceps nigricollis
	AI	-	-	R 1420	-	NRL AIV		2007		2007-07-10		wild	Podicipediformes	Podicipedidae	Podiceps	Black-necked grebe	Podiceps nigricollis
	AI	-	-	R 1438	-	NRL AIV		2007		2007-07-10		wild	Podicipediformes	Podicipedidae	Podiceps	Black-necked grebe	Podiceps nigricollis
	AI	-	-	R 1439	-	NRL AIV		2007		2007-07-10		wild	Podicipediformes	Podicipedidae	Podiceps	Black-necked grebe	Podiceps nigricollis
	AI	-	-	R 1440	-	NRL AIV		2007		2007-07-10		wild	Podicipediformes	Podicipedidae	Podiceps	Black-necked grebe	Podiceps nigricollis
	AI	-	-	R 1441	-	NRL AIV		2007		2007-07-10		wild	Podicipediformes	Podicipedidae	Podiceps	Black-necked grebe	Podiceps nigricollis
	AI	-	-	R 1442	-	NRL AIV		2007		2007-07-10		wild	Podicipediformes	Podicipedidae	Podiceps	Black-necked grebe	Podiceps nigricollis
	AI	-	-	R 1443	-	NRL AIV		2007		2007-07-10		wild	Podicipediformes	Podicipedidae	Podiceps	Black-necked grebe	Podiceps nigricollis
	AI	-	-	R 1444	-	NRL AIV		2007		2007-07-10		wild	Podicipediformes	Podicipedidae	Podiceps	Black-necked grebe	Podiceps nigricollis
	AI	-	-	R 1445	-	NRL AIV		2007		2007-07-10		wild	Podicipediformes	Podicipedidae	Podiceps	Black-necked grebe	Podiceps nigricollis
	AI	-	-	R 1446	-	NRL AIV		2007		2007-07-10		wild	Podicipediformes	Podicipedidae	Podiceps	Black-necked grebe	Podiceps nigricollis
	AI	-	-	R 1447	-	NRL AIV		2007		2007-07-10		wild	Podicipediformes	Podicipedidae	Podiceps	Black-necked grebe	Podiceps nigricollis
	AI	-	-	R 1421	-	NRL AIV		2007		2007-07-10		wild	Podicipediformes	Podicipedidae	Podiceps	Black-necked grebe	Podiceps nigricollis
	AI	-	-	R 1448	-	NRL AIV		2007		2007-07-10		wild	Podicipediformes	Podicipedidae	Podiceps	Black-necked grebe	Podiceps nigricollis
	AI	-	-	R 1450	-	NRL AIV		2007		2007-07-10		wild	Podicipediformes	Podicipedidae	Podiceps	Black-necked grebe	Podiceps nigricollis
	AI	-	-	R 1422	-	NRL AIV		2007		2007-07-10		wild	Podicipediformes	Podicipedidae	Podiceps	Black-necked grebe	Podiceps nigricollis
	AI	-	-	R 1423	-	NRL AIV		2007		2007-07-10		wild	Podicipediformes	Podicipedidae	Podiceps	Black-necked grebe	Podiceps nigricollis
	AI	-	-	R 1424	-	NRL AIV		2007		2007-07-10		wild	Podicipediformes	Podicipedidae	Podiceps	Black-necked grebe	Podiceps nigricollis
	AI	-	-	R 1426	-	NRL AIV		2007		2007-07-10		wild	Podicipediformes	Podicipedidae	Podiceps	Black-necked grebe	Podiceps nigricollis
	AI	-	-	R 1427	-	NRL AIV		2007		2007-07-10		wild	Podicipediformes	Podicipedidae	Podiceps	Black-necked grebe	Podiceps nigricollis
	AI	-	-	R 1452	-	NRL AIV		2007		2007-07-10		wild	Anseriformes	Anatidae	Cygnus	Mute swan	Cygnus olor
	AI	-	-	R 1378	-	NRL AIV		2007		2007-07-04		wild	Anseriformes	Anatidae	Cygnus	Mute swan	Cygnus olor
	AI	-	-	R 1395	-	NRL AIV		2007		2007-07-05		wild	Podicipediformes	Podicipedidae	Podiceps	Black-necked grebe	Podiceps nigricollis
	AI	-	-	R 1396	-	NRL AIV		2007		2007-07-05		wild	Podicipediformes	Podicipedidae	Podiceps	Black-necked grebe	Podiceps nigricollis
	AI	-	-	R 1397	-	NRL AIV		2007		2007-07-05		wild	Anseriformes	Anatidae	Cygnus	Mute swan	Cygnus olor
	AI	-	-	R 1399	-	NRL AIV		2007		2007-07-05		wild	Podicipediformes	Podicipedidae	Podiceps	Black-necked grebe	Podiceps nigricollis
	AI	-	-	R 1373/07	-	NRL AIV		2007		2007-07-03		wild	Podicipediformes	Podicipedidae	Podiceps	Black-necked grebe	Podiceps nigricollis
	AI	-	-	R 1511	-	NRL AIV		2007		2007-07-19		wild	Podicipediformes	Podicipedidae	Podiceps	Black-necked grebe	Podiceps nigricollis
	AI	-	-	R 1520	-	NRL AIV		2007		2007-07-19		wild	Podicipediformes	Podicipedidae	Podiceps	Great crested grebe	Podiceps cristatus
	AI	-	-	R 1512	-	NRL AIV		2007		2007-07-19		wild	Podicipediformes	Podicipedidae	Podiceps	Black-necked grebe	Podiceps nigricollis
	AI	-	-	R 1513	-	NRL AIV		2007		2007-07-19		wild	Podicipediformes	Podicipedidae	Podiceps	Black-necked grebe	Podiceps nigricollis
	AI	-	-	R 1514	-	NRL AIV		2007		2007-07-19		wild	Podicipediformes	Podicipedidae	Podiceps	Black-necked grebe	Podiceps nigricollis
	AI	-	-	R 1515	-	NRL AIV		2007		2007-07-19		wild	Podicipediformes	Podicipedidae	Podiceps	Black-necked grebe	Podiceps nigricollis
	AI	-	-	R 1516	-	NRL AIV		2007		2007-07-19		wild	Podicipediformes	Podicipedidae	Podiceps	Black-necked grebe	Podiceps nigricollis
	AI	-	-	R 1517	-	NRL AIV		2007		2007-07-19		wild	Podicipediformes	Podicipedidae	Podiceps	Black-necked grebe	Podiceps nigricollis
	AI	-	-	R 1518	-	NRL AIV		2007		2007-07-19		wild	Podicipediformes	Podicipedidae	Podiceps	Black-necked grebe	Podiceps nigricollis
	AI	-	-	R 1521	-	NRL AIV		2007		2007-07-19		wild	Podicipediformes	Podicipedidae	Podiceps	Black-necked grebe	Podiceps nigricollis
	AI	-	-	R 1523	-	NRL AIV		2007		2007-07-19		wild	Podicipediformes	Podicipedidae	Podiceps	Black-necked grebe	Podiceps nigricollis
	AI	-	-	R 1524	-	NRL AIV		2007		2007-07-19		wild	Podicipediformes	Podicipedidae	Podiceps	Black-necked grebe	Podiceps nigricollis
	AI	-	-	R 1525	-	NRL AIV		2007		2007-07-19		wild	Podicipediformes	Podicipedidae	Tachybaptus	Little grebe	Tachybaptus ruficollis
	AI	-	-	R 1526	-	NRL AIV		2007		2007-07-19		wild	Charadriiformes	Laridae	-	-	-
	AI	-	-	R 1527	-	NRL AIV		2007		2007-07-19		wild	Podicipediformes	Podicipedidae	Podiceps	Black-necked grebe	Podiceps nigricollis
	AI	-	-	R 1528	-	NRL AIV		2007		2007-07-19		wild	Podicipediformes	Podicipedidae	Podiceps	Black-necked grebe	Podiceps nigricollis
	AI	-	-	R 1357	-	NRL AIV		2007		2007-06-26		wild	Anseriformes	Anatidae	Cygnus	Mute swan	Cygnus olor
	AI	-	-	R 1358	-	NRL AIV		2007		2007-06-26		wild	Anseriformes	Anatidae	Cygnus	Mute swan	Cygnus olor
	AI	-	-	R 1359	-	NRL AIV		2007		2007-06-26		wild	Anseriformes	Anatidae	Cygnus	Mute swan	Cygnus olor
	AI	-	-	R1620	-	NRL AIV		2007		2007-08-03		wild	Anseriformes	Anatidae	-	-	-
	AI	-	-	R1622	-	NRL AIV		2007		2007-08-03		wild	Anseriformes	Anatidae	-	-	-
	AI	-	-	R 1380	-	NRL AIV		2007		2007-07-04		wild	Podicipediformes	Podicipedidae	Podiceps	Great crested grebe	Podiceps cristatus
	AI	-	-	R 1383	-	NRL AIV		2007		2007-07-04		wild	Podicipediformes	Podicipedidae	Podiceps	Black-necked grebe	Podiceps nigricollis
	AI	-	-	R 1384	-	NRL AIV		2007		2007-07-04		wild	Podicipediformes	Podicipedidae	Podiceps	Black-necked grebe	Podiceps nigricollis
	AI	-	-	R 1385	-	NRL AIV		2007		2007-07-04		wild	Podicipediformes	Podicipedidae	Podiceps	Black-necked grebe	Podiceps nigricollis
	AI	-	-	R 1386	-	NRL AIV		2007		2007-07-04		wild	Podicipediformes	Podicipedidae	Podiceps	Black-necked grebe	Podiceps nigricollis
	AI	-	-	R 1387	-	NRL AIV		2007		2007-07-04		wild	Podicipediformes	Podicipedidae	Podiceps	Black-necked grebe	Podiceps nigricollis
	AI	-	-	R 1388	-	NRL AIV		2007		2007-07-04		wild	Podicipediformes	Podicipedidae	Podiceps	Black-necked grebe	Podiceps nigricollis
	AI	-	-	R 1381	-	NRL AIV		2007		2007-07-04		wild	Podicipediformes	Podicipedidae	Podiceps	Black-necked grebe	Podiceps nigricollis
	AI	-	-	R 1389	-	NRL AIV		2007		2007-07-04		wild	Podicipediformes	Podicipedidae	Podiceps	Black-necked grebe	Podiceps nigricollis
	AI	-	-	R 1390	-	NRL AIV		2007		2007-07-04		wild	Podicipediformes	Podicipedidae	Podiceps	Black-necked grebe	Podiceps nigricollis
	AI	-	-	R 1391	-	NRL AIV		2007		2007-07-04		wild	Podicipediformes	Podicipedidae	Podiceps	Black-necked grebe	Podiceps nigricollis
	AI	-	-	R 1382	-	NRL AIV		2007		2007-07-04		wild	Podicipediformes	Podicipedidae	Podiceps	Black-necked grebe	Podiceps nigricollis
	AI	-	-	R 1392	-	NRL AIV		2007		2007-07-04		wild	Podicipediformes	Podicipedidae	Podiceps	Black-necked grebe	Podiceps nigricollis
	AI	-	-	R 1393	-	NRL AIV		2007		2007-07-04		wild	Podicipediformes	Podicipedidae	Podiceps	Black-necked grebe	Podiceps nigricollis
	AI	-	-	R 1394	-	NRL AIV		2007		2007-07-04		wild	Podicipediformes	Podicipedidae	Podiceps	Black-necked grebe	Podiceps nigricollis
	AI	-	-	R 1348	-	NRL AIV		2007		2007-06-24		wild	Anseriformes	Anatidae	Cygnus	Mute swan	Cygnus olor
	AI	-	-	R 1349	-	NRL AIV		2007		2007-06-24		wild	Anseriformes	Anatidae	Cygnus	Mute swan	Cygnus olor
	AI	-	-	R 1350	-	NRL AIV		2007		2007-06-24		wild	Anseriformes	Anatidae	Branta	Canada goose	Branta canadensis
	AI	-	-	R 1351	-	NRL AIV		2007		2007-06-24		wild	Anseriformes	Anatidae	Cygnus	Mute swan	Cygnus olor
	AI	-	-	R 1353	-	NRL AIV		2007		2007-06-24		wild	Anseriformes	Anatidae	Cygnus	Mute swan	Cygnus olor
	AI	-	-	R 1356	-	NRL AIV		2007		2007-06-24		wild	Anseriformes	Anatidae	Cygnus	Mute swan	Cygnus olor
	AI	-	-	R 1566/07	-	NRL AIV		2007		2007-07-28		wild	Podicipediformes	Podicipedidae	Podiceps	Black-necked grebe	Podiceps nigricollis
	AI	-	-	R 1765/1	-	NRL AIV		2007		2007-08-24		wild	Anseriformes	Anatidae	-	-	-
	AI	-	-	R 1362/07	-	NRL AIV		2007		2007-06-27		wild	Anseriformes	Anatidae	Anser	Greylag goose	Anser anser
	AI	-	-	R 1372/07	-	NRL AIV		2007		2007-06-30		wild	Anseriformes	Anatidae	Cygnus	Mute swan	Cygnus olor
	AI	-	-	R 1376	-	NRL AIV		2007		2007-07-04		wild	Anseriformes	Anatidae	Cygnus	Mute swan	Cygnus olor
	AI	-	-	R 1377	-	NRL AIV		2007		2007-07-04		wild	Anseriformes	Anatidae	Cygnus	Mute swan	Cygnus olor
	AI	-	-	R 1404	-	NRL AIV		2007		2007-07-06		wild	Anseriformes	Anatidae	Cygnus	Mute swan	Cygnus olor
	AI	-	-	R 1454/1/07	-	NRL AIV		2007		2007-07-10		wild	Anseriformes	Anatidae	Cygnus	Mute swan	Cygnus olor
	AI	-	-	R1418/1	-	NRL AIV		2007		2007-07-07		wild	Anseriformes	Anatidae	Cygnus	Mute swan	Cygnus olor
	AI	-	-	R 1402	-	NRL AIV		2007		2007-07-06		wild	Anseriformes	Anatidae	Cygnus	Mute swan	Cygnus olor
	AI	-	-	R 1403	-	NRL AIV		2007		2007-07-06		wild	Anseriformes	Anatidae	Anas	Mallard	Anas platyrhynchos
	AI	-	-	R1406/1	-	NRL AIV		2007		2007-07-07		wild	Podicipediformes	Podicipedidae	Podiceps	Great crested grebe	Podiceps cristatus
	AI	-	-	R1407/1	-	NRL AIV		2007		2007-07-07		wild	Anseriformes	Anatidae	Cygnus	-	-
	AI	-	-	R 1454/2/07	-	NRL AIV		2007		2007-07-10		wild	Anseriformes	Anatidae	Cygnus	Mute swan	Cygnus olor
	AI	-	-	1012000-RD261	-	NRL AIV		2009		2009-02-25		wild	Anseriformes	Anatidae	Anas	Mallard	Anas platyrhynchos
	AI	-	-	1051300RA44-2	-	NRL AIV		2009		2009-03-04		wild	Anseriformes	Anatidae	Anas	Mallard	Anas platyrhynchos
	AI	-	-	AR2917/1__AR34/1	-	NRL AIV		2014		2014-11-21		wild	Anseriformes	Anatidae	Anas	Eurasian teal	Anas crecca
	AI	-	-	AR3457/1	-	NRL AIV		2014		2014-12-19		wild	Anseriformes	Anatidae	-	-	-
	AI	-	-	AR45/1	-	NRL AIV		2015		2015-01-10		wild	Charadriiformes	Laridae	Larus	European herring gull	Larus argentatus
	AI	-	-	AR44/15	-	NRL AIV		2015		2015-01-10		captive	Pelecaniformes	Threskiornithidae	Eudocimus	Scarlet ibis	Eudocimus ruber
	AI	-	-	AR41/1__AR55/1	-	NRL AIV		2015		2015-01-09		captive	Pelecaniformes	Threskiornithidae	Eudocimus	Scarlet ibis	Eudocimus ruber
	AI	-	-	AR43/1	-	NRL AIV		2015		2015-01-09		captive	Ciconiiformes	Ciconiidae	Ciconia	White stork	Ciconia ciconia
	AI	-	-	AR32/1__AR46/1	-	NRL AIV		2015		2015-01-09		captive	Ciconiiformes	Ciconiidae	Ciconia	White stork	Ciconia ciconia
	AI	-	-	AR33/1	-	NRL AIV		2015		2015-01-09		captive	Ciconiiformes	Ciconiidae	Ciconia	White stork	Ciconia ciconia
	AI	-	-	AR34/1	-	NRL AIV		2015		2015-01-09		captive	Ciconiiformes	Ciconiidae	Ciconia	White stork	Ciconia ciconia
	AI	-	-	AR35/1__AR48/1	-	NRL AIV		2015		2015-01-09		captive	Ciconiiformes	Ciconiidae	Ciconia	White stork	Ciconia ciconia
	AI	-	-	AR36/1	-	NRL AIV		2015		2015-01-09		captive	Ciconiiformes	Ciconiidae	Ciconia	White stork	Ciconia ciconia
	AI	-	-	AR37/1	-	NRL AIV		2015		2015-01-09		captive	Ciconiiformes	Ciconiidae	Ciconia	White stork	Ciconia ciconia
	AI	-	-	AR38/1__AR50/1	-	NRL AIV		2015		2015-01-09		captive	Ciconiiformes	Ciconiidae	Ciconia	White stork	Ciconia ciconia
	AI	-	-	AR39/1	-	NRL AIV		2015		2015-01-09		captive	Ciconiiformes	Ciconiidae	Ciconia	White stork	Ciconia ciconia
	AI	-	-	AR42/1__AR58/1	-	NRL AIV		2015		2015-01-09		captive	Ciconiiformes	Ciconiidae	Ciconia	White stork	Ciconia ciconia
	AI	-	-	AR43/1__AR65/1	-	NRL AIV		2015		2015-01-09		captive	Ciconiiformes	Ciconiidae	Ciconia	White stork	Ciconia ciconia
	AI	-	-	AR46/1	-	NRL AIV		2015		2015-01-10		captive	Anseriformes	Anatidae	Lophodytes	Hooded merganser	Lophodytes cucullatus
	AI	-	-	AR47/1	-	NRL AIV		2015		2015-01-10		captive	Anseriformes	Anatidae	Lophodytes	Hooded merganser	Lophodytes cucullatus
	AI	-	-	AR48/1	-	NRL AIV		2015		2015-01-10		captive	Anseriformes	Anatidae	Lophodytes	Hooded merganser	Lophodytes cucullatus
	AI	-	-	AR49/1	-	NRL AIV		2015		2015-01-10		captive	Anseriformes	Anatidae	Lophodytes	Hooded merganser	Lophodytes cucullatus
	AI	-	-	AR50/1	-	NRL AIV		2015		2015-01-10		captive	Anseriformes	Anatidae	Lophodytes	Hooded merganser	Lophodytes cucullatus
	AI	-	-	AR51/1	-	NRL AIV		2015		2015-01-10		captive	Anseriformes	Anatidae	Lophodytes	Hooded merganser	Lophodytes cucullatus
	AI	-	-	AR52/1	-	NRL AIV		2015		2015-01-10		captive	Anseriformes	Anatidae	Lophodytes	Hooded merganser	Lophodytes cucullatus
	AI	-	-	AR53/1	-	NRL AIV		2015		2015-01-10		captive	Anseriformes	Anatidae	Lophodytes	Hooded merganser	Lophodytes cucullatus
	AI	-	-	AR54/1	-	NRL AIV		2015		2015-01-10		captive	Anseriformes	Anatidae	Lophodytes	Hooded merganser	Lophodytes cucullatus
	AI	-	-	AR55/1	-	NRL AIV		2015		2015-01-10		captive	Anseriformes	Anatidae	Lophodytes	Hooded merganser	Lophodytes cucullatus
	AI	-	-	AR58/1	-	NRL AIV		2015		2015-01-10		captive	Anseriformes	Anatidae	Bucephala	Barrow's goldeneye duck	Bucephala islandica
	AI	-	-	AR63/1	-	NRL AIV		2015		2015-01-10		captive	Anseriformes	Anatidae	Aix	Wood duck	Aix sponsa
	AI	-	-	AR62/1	-	NRL AIV		2015		2015-01-10		captive	Anseriformes	Anatidae	Aix	Wood duck	Aix sponsa
	AI	-	-	AR63/1	-	NRL AIV		2015		2015-01-10		captive	Anseriformes	Anatidae	Aix	Wood duck	Aix sponsa
	AI	-	-	AR64/1	-	NRL AIV		2015		2015-01-10		captive	Anseriformes	Anatidae	Branta	Red-breasted goose	Branta ruficollis
	AI	-	-	AR30/1	-	NRL AIV		2015		2015-01-09		wild	Anseriformes	Anatidae	Anas	Mallard	Anas platyrhynchos
	AI	-	-	AR62/1	-	NRL AIV		2015		2015-01-12		wild	Anseriformes	Anatidae	Anas	Mallard	Anas platyrhynchos
	AI	-	-	AR45	-	NRL AIV		2015		2015-01-06		wild	Anseriformes	Anatidae	Anas	Mallard	Anas platyrhynchos
	AI	-	-	AR42/1	-	NRL AIV		2015		2015-01-06		wild	Anseriformes	Anatidae	Anas	Mallard	Anas platyrhynchos
	AI	-	-	AR8612/1	-	NRL AIV		2016		2016-11-11		wild	Anseriformes	Anatidae	Aythya	Tufted duck	Aythya fuligula
	AI	-	-	AR8796/1	-	NRL AIV		2016		2016-11-12		wild	Anseriformes	Anatidae	Cygnus	Mute swan	Cygnus olor
	AI	-	-	AR11075/1	-	NRL AIV		2016		2016-12-16		wild	Anseriformes	Anatidae	Aythya	Tufted duck	Aythya fuligula
	AI	-	-	AR8797/1	-	NRL AIV		2016		2016-11-12		wild	Charadriiformes	Laridae	-	-	-
	AI	-	-	AR11214/1	-	NRL AIV		2016		2016-12-21		wild	Anseriformes	Anatidae	Aythya	Common pochard	Aythya ferina
	AI	-	-	AR9729/1	-	NRL AIV		2016		2016-11-21		wild	Charadriiformes	Laridae	Hydrocoloeus	Little gull	Hydrocoloeus minutus
	AI	-	-	AR10221/1	-	NRL AIV		2016		2016-12-01		wild	Anseriformes	Anatidae	Anas	Mallard	Anas platyrhynchos
	AI	-	-	AR9708/1	-	NRL AIV		2016		2016-11-20		wild	Anseriformes	Anatidae	Anas	Mallard	Anas platyrhynchos
	AI	-	-	AR8801/1	-	NRL AIV		2016		2016-11-12		wild	Charadriiformes	Laridae	Chroicocephalus	Black-headed gull	Chroicocephalus ridibundus
	AI	-	-	AR9846/1	-	NRL AIV		2016		2016-11-24		wild	Anseriformes	Anatidae	Aythya	Tufted duck	Aythya fuligula
	AI	-	-	AR11709/1	-	NRL AIV		2016		2016-12-31		wild	Anseriformes	Anatidae	Cygnus	Mute swan	Cygnus olor
	AI	-	-	AR9968/1	-	NRL AIV		2016		2016-11-28		wild	Anseriformes	Anatidae	Cygnus	Mute swan	Cygnus olor
	AI	-	-	AR9094/1	-	NRL AIV		2016		2016-11-16		wild	Anseriformes	Anatidae	Aythya	Greater scaup	Aythya marila
	AI	-	-	AR11344/1	-	NRL AIV		2016		2016-12-23		wild	Accipitriformes	Accipitridae	Haliaeetus	White-tailed eagle	Haliaeetus albicilla
	AI	-	-	AR11215/1	-	NRL AIV		2016		2016-12-21		wild	Anseriformes	Anatidae	Anas	Mallard	Anas platyrhynchos
	AI	-	-	AR8689	-	NRL AIV		2016		2016-11-11		wild	Charadriiformes	Laridae	Larus	European herring gull	Larus argentatus
	AI	-	-	AR11350/1	-	NRL AIV		2016		2016-12-23		wild	Anseriformes	Anatidae	Anser	-	-
	AI	-	-	AR10327	-	NRL AIV		2016		2016-12-05		wild	Anseriformes	Anatidae	Aythya	Tufted duck	Aythya fuligula
	AI	-	-	AR8799/1	-	NRL AIV		2016		2016-11-12		wild	Anseriformes	Anatidae	Aythya	Tufted duck	Aythya fuligula
	AI	-	-	AR10220/1	-	NRL AIV		2016		2016-12-01		wild	Anseriformes	Anatidae	Aythya	Tufted duck	Aythya fuligula
	AI	-	-	AR9883	-	NRL AIV		2016		2016-11-25		wild	Anseriformes	Anatidae	Aythya	Tufted duck	Aythya fuligula
	AI	-	-	AR9089/1	-	NRL AIV		2016		2016-11-16		wild	Anseriformes	Anatidae	Aythya	Greater scaup	Aythya marila
	AI	-	-	AR9686/1	-	NRL AIV		2016		2016-11-19		wild	Anseriformes	Anatidae	Aythya	Greater scaup	Aythya marila
	AI	-	-	AR9964/1	-	NRL AIV		2016		2016-11-28		wild	Anseriformes	Anatidae	Aythya	Common pochard	Aythya ferina
	AI	-	-	AR10223/1	-	NRL AIV		2016		2016-12-01		wild	Anseriformes	Anatidae	Aythya	Tufted duck	Aythya fuligula
	AI	-	-	AR9622/1	-	NRL AIV		2016		2016-11-19		wild	Anseriformes	Anatidae	Aythya	Tufted duck	Aythya fuligula
	AI	-	-	AR9797/1	-	NRL AIV		2016		2016-11-23		wild	Charadriiformes	Laridae	Chroicocephalus	Black-headed gull	Chroicocephalus ridibundus
	AI	-	-	AR8467	-	NRL AIV		2016		2016-11-08		wild	Anseriformes	Anatidae	Aythya	Tufted duck	Aythya fuligula
	AI	-	-	AR11359/1	-	NRL AIV		2016		2016-12-23		wild	Anseriformes	Anatidae	Aythya	Tufted duck	Aythya fuligula
	AI	-	-	AR10312/1	-	NRL AIV		2016		2016-12-02		wild	Anseriformes	Anatidae	Cygnus	Mute swan	Cygnus olor
	AI	-	-	AR10485/6	-	NRL AIV		2016		2016-12-08		wild	Accipitriformes	Accipitridae	Haliaeetus	White-tailed eagle	Haliaeetus albicilla
	AI	-	-	AR10647/1	-	NRL AIV		2016		2016-12-14		wild	Anseriformes	Anatidae	Cygnus	Mute swan	Cygnus olor
	AI	-	-	AR8605	-	NRL AIV		2016		2016-11-10		wild	Anseriformes	Anatidae	Anser	Greylag goose	Anser anser
	AI	-	-	AR11349/1	-	NRL AIV		2016		2016-12-23		wild	Anseriformes	Anatidae	Cygnus	Mute swan	Cygnus olor
	AI	-	-	AR8628/1	-	NRL AIV		2016		2016-11-11		wild	Charadriiformes	Laridae	Larus	-	-
	AI	-	-	AR11361/1	-	NRL AIV		2016		2016-12-23		wild	Anseriformes	Anatidae	Cygnus	Mute swan	Cygnus olor
	AI	-	-	AR9885/1	-	NRL AIV		2016		2016-11-25		wild	Anseriformes	Anatidae	Aythya	Tufted duck	Aythya fuligula
	AI	-	-	AR9233/1	-	NRL AIV		2016		2016-11-16		wild	Anseriformes	Anatidae	Cygnus	Mute swan	Cygnus olor
	AI	-	-	AR8554	-	NRL AIV		2016		2016-11-09		wild	Anseriformes	Anatidae	Aythya	Tufted duck	Aythya fuligula
	AI	-	-	AR9368/1	-	NRL AIV		2016		2016-11-17		wild	Anseriformes	Anatidae	Aythya	Common pochard	Aythya ferina
	AI	-	-	AR11099/1	-	NRL AIV		2016		2016-12-17		wild	Anseriformes	Anatidae	Aythya	Tufted duck	Aythya fuligula
	AI	-	-	AR9851/1	-	NRL AIV		2016		2016-11-24		wild	Charadriiformes	Laridae	Larus	European herring gull	Larus argentatus
	AI	-	-	AR10450/1	-	NRL AIV		2016		2016-12-08		wild	Accipitriformes	Accipitridae	Haliaeetus	White-tailed eagle	Haliaeetus albicilla
	AI	-	-	AR8456	-	NRL AIV		2016		2016-11-08		wild	Anseriformes	Anatidae	Anas	Mallard	Anas platyrhynchos
	AI	-	-	AR11032/1	-	NRL AIV		2016		2016-12-15		wild	Charadriiformes	Laridae	Chroicocephalus	Black-headed gull	Chroicocephalus ridibundus
	AI	-	-	AR11097	-	NRL AIV		2016		2016-12-17		wild	Ciconiiformes	Ciconiidae	Ciconia	-	-
	AI	-	-	AR8455	-	NRL AIV		2016		2016-11-08		wild	Anseriformes	Anatidae	Anas	Mallard	Anas platyrhynchos
	AI	-	-	AR11115/1	-	NRL AIV		2016		2016-12-20		wild	Anseriformes	Anatidae	Cygnus	Mute swan	Cygnus olor
	AI	-	-	AR9821/1	-	NRL AIV		2016		2016-11-24		wild	Anseriformes	Anatidae	Aythya	Tufted duck	Aythya fuligula
	AI	-	-	AR11096	-	NRL AIV		2016		2016-12-17		wild	Anseriformes	Anatidae	Anser	Greylag goose	Anser anser
	AI	-	-	AR9793/1	-	NRL AIV		2016		2016-11-23		wild	Charadriiformes	Laridae	Chroicocephalus	Black-headed gull	Chroicocephalus ridibundus
	AI	-	-	AR10324/1	-	NRL AIV		2016		2016-12-03		wild	Anseriformes	Anatidae	Anser	Bean goose	Anser fabalis
	AI	-	-	AR8795/1	-	NRL AIV		2016		2016-11-12		wild	Anseriformes	Anatidae	Aythya	Tufted duck	Aythya fuligula
	AI	-	-	AR11112/1	-	NRL AIV		2016		2016-12-20		wild	Charadriiformes	Laridae	-	-	-
	AI	-	-	AR10645/1	-	NRL AIV		2016		2016-12-14		wild	Anseriformes	Anatidae	Cygnus	Mute swan	Cygnus olor
	AI	-	-	AR11514	-	NRL AIV		2016		2016-12-28		wild	Anseriformes	Anatidae	Cygnus	Mute swan	Cygnus olor
	AI	-	-	AR11353	-	NRL AIV		2016		2016-12-23		wild	Anseriformes	Anatidae	Anser	Greylag goose	Anser anser
	AI	-	-	AR11503	-	NRL AIV		2016		2016-12-27		wild	Charadriiformes	Laridae	Chroicocephalus	Black-headed gull	Chroicocephalus ridibundus
	AI	-	-	AR8798/1	-	NRL AIV		2016		2016-11-12		wild	Charadriiformes	Laridae	-	-	-
	AI	-	-	AR10331/1	-	NRL AIV		2016		2016-12-05		wild	Charadriiformes	Laridae	Chroicocephalus	Black-headed gull	Chroicocephalus ridibundus
	AI	-	-	AR8618/1	-	NRL AIV		2016		2016-11-11		wild	Charadriiformes	Laridae	Larus	Great black-backed gull	Larus marinus
	AI	-	-	AR9844/1	-	NRL AIV		2016		2016-11-24		wild	Anseriformes	Anatidae	Cygnus	Mute swan	Cygnus olor
	AI	-	-	AR9120	-	NRL AIV		2016		2016-11-16		wild	Anseriformes	Anatidae	Aythya	Tufted duck	Aythya fuligula
	AI	-	-	AR9727/1	-	NRL AIV		2016		2016-11-21		wild	Charadriiformes	Laridae	Larus	European herring gull	Larus argentatus
	AI	-	-	AR9111/1	-	NRL AIV		2016		2016-11-16		wild	Anseriformes	Anatidae	Aythya	Tufted duck	Aythya fuligula
	AI	-	-	AR8564/1	-	NRL AIV		2016		2016-11-10		wild	Anseriformes	Anatidae	Melanitta	Common scoter	Melanitta nigra
	AI	-	-	AR9842/1	-	NRL AIV		2016		2016-11-24		wild	Anseriformes	Anatidae	Aythya	Tufted duck	Aythya fuligula
	AI	-	-	AR9093/1	-	NRL AIV		2016		2016-11-16		wild	Pelecaniformes	Ardeidae	Ardea	Grey heron	Ardea cinerea
	AI	-	-	AR9890/1	-	NRL AIV		2016		2016-11-25		wild	Anseriformes	Anatidae	Aythya	Tufted duck	Aythya fuligula
	AI	-	-	AR9127	-	NRL AIV		2016		2016-11-16		wild	Anseriformes	Anatidae	Aythya	Tufted duck	Aythya fuligula
	AI	-	-	AR9734/1	-	NRL AIV		2016		2016-11-21		wild	Anseriformes	Anatidae	Cygnus	Mute swan	Cygnus olor
	AI	-	-	AR9771/1	-	NRL AIV		2016		2016-11-23		wild	Anseriformes	Anatidae	Cygnus	Mute swan	Cygnus olor
	AI	-	-	AR11114/1	-	NRL AIV		2016		2016-12-20		wild	Accipitriformes	Accipitridae	Buteo	Common buzzard	Buteo buteo
	AI	-	-	AR8565/1	-	NRL AIV		2016		2016-11-10		wild	Anseriformes	Anatidae	Melanitta	Common scoter	Melanitta nigra
	AI	-	-	AR9822/1	-	NRL AIV		2016		2016-11-24		wild	Anseriformes	Anatidae	Anser	Greylag goose	Anser anser
	AI	-	-	AR9059/1	-	NRL AIV		2016		2016-11-15		wild	Anseriformes	Anatidae	Somateria	Common eider	Somateria mollissima
	AI	-	-	AR9412/1	-	NRL AIV		2016		2016-11-18		wild	Anseriformes	Anatidae	Cygnus	Mute swan	Cygnus olor
	AI	-	-	AR9549/1	-	NRL AIV		2016		2016-11-18		wild	Charadriiformes	Laridae	-	-	-
	AI	-	-	AR11621	-	NRL AIV		2016		2016-12-31		wild	Anseriformes	Anatidae	Anser	Greylag goose	Anser anser
	AI	-	-	AR9098/1	-	NRL AIV		2016		2016-11-16		wild	Charadriiformes	Laridae	Larus	European herring gull	Larus argentatus
	AI	-	-	AR8800/1	-	NRL AIV		2016		2016-11-12		wild	Anseriformes	Anatidae	Aythya	Tufted duck	Aythya fuligula
	AI	-	-	AR8629/1	-	NRL AIV		2016		2016-11-11		wild	Charadriiformes	Laridae	Larus	-	-
	AI	-	-	AR9785/1	-	NRL AIV		2016		2016-11-23		wild	Anseriformes	Anatidae	Anas	Mallard	Anas platyrhynchos
	AI	-	-	AR9725/1	-	NRL AIV		2016		2016-11-20		wild	Charadriiformes	Laridae	-	-	-
	AI	-	-	AR10023/1	-	NRL AIV		2016		2016-11-28		wild	Anseriformes	Anatidae	Aythya	Tufted duck	Aythya fuligula
	AI	-	-	AR9781/1	-	NRL AIV		2016		2016-11-23		wild	Anseriformes	Anatidae	Cygnus	Mute swan	Cygnus olor
	AI	-	-	AR8570/1	-	NRL AIV		2016		2016-11-10		wild	Charadriiformes	Laridae	Larus	Great black-backed gull	Larus marinus
	AI	-	-	AR10491/1	-	NRL AIV		2016		2016-12-12		wild	Accipitriformes	Accipitridae	Haliaeetus	White-tailed eagle	Haliaeetus albicilla
	AI	-	-	AR10041	-	NRL AIV		2016		2016-11-29		wild	Anseriformes	Anatidae	Cygnus	Mute swan	Cygnus olor
	AI	-	-	AR11080/1	-	NRL AIV		2016		2016-12-16		wild	Charadriiformes	Laridae	Chroicocephalus	Black-headed gull	Chroicocephalus ridibundus
	AI	-	-	AR8651/1	-	NRL AIV		2016		2016-11-11		wild	Charadriiformes	Laridae	Chroicocephalus	Black-headed gull	Chroicocephalus ridibundus
	AI	-	-	AR9367/1	-	NRL AIV		2016		2016-11-17		wild	Anseriformes	Anatidae	Aythya	Tufted duck	Aythya fuligula
	AI	-	-	AR9102/1	-	NRL AIV		2016		2016-11-16		wild	Anseriformes	Anatidae	Cygnus	Mute swan	Cygnus olor
	AI	-	-	AR9349/2	-	NRL AIV		2016		2016-11-16		wild	Anseriformes	Anatidae	Aythya	Tufted duck	Aythya fuligula
	AI	-	-	AR9095/1	-	NRL AIV		2016		2016-11-16		wild	Anseriformes	Anatidae	Aythya	Greater scaup	Aythya marila
	AI	-	-	AR8615/1	-	NRL AIV		2016		2016-11-11		wild	Anseriformes	Anatidae	Somateria	Common eider	Somateria mollissima
	AI	-	-	AR9816	-	NRL AIV		2016		2016-11-24		wild	Anseriformes	Anatidae	Aythya	Tufted duck	Aythya fuligula
	AI	-	-	AR11113/1	-	NRL AIV		2016		2016-12-20		wild	Anseriformes	Anatidae	Cygnus	Mute swan	Cygnus olor
	AI	-	-	AR11504/1	-	NRL AIV		2016		2016-12-27		wild	Charadriiformes	Laridae	Larus	Great black-backed gull	Larus marinus
	AI	-	-	AR8563/1	-	NRL AIV		2016		2016-11-08		wild	Anseriformes	-	-	-	-
	AI	-	-	AR8468	-	NRL AIV		2016		2016-11-08		wild	Anseriformes	Anatidae	Aythya	Tufted duck	Aythya fuligula
	AI	-	-	AR9099/1	-	NRL AIV		2016		2016-11-16		wild	Anseriformes	Anatidae	Aythya	Tufted duck	Aythya fuligula
	AI	-	-	AR9124	-	NRL AIV		2016		2016-11-16		wild	Anseriformes	Anatidae	Cygnus	Mute swan	Cygnus olor
	AI	-	-	AR11501	-	NRL AIV		2016		2016-12-27		wild	Accipitriformes	Accipitridae	Accipiter	Northern goshawk	Accipiter gentilis
	AI	-	-	AR11333	-	NRL AIV		2016		2016-12-22		wild	Charadriiformes	Laridae	Larus	European herring gull	Larus argentatus
	AI	-	-	AR9344/2	-	NRL AIV		2016		2016-11-16		wild	Charadriiformes	Laridae	Larus	Common gull	Larus canus
	AI	-	-	AR9966/1	-	NRL AIV		2016		2016-11-28		wild	Anseriformes	Anatidae	Anser	Greylag goose	Anser anser
	AI	-	-	AR9107/1	-	NRL AIV		2016		2016-11-16		wild	Charadriiformes	Laridae	Larus	European herring gull	Larus argentatus
	AI	-	-	AR9876/1	-	NRL AIV		2016		2016-11-25		wild	Charadriiformes	Laridae	Larus	European herring gull	Larus argentatus
	AI	-	-	AR10307	-	NRL AIV		2016		2016-12-02		wild	Anseriformes	Anatidae	Anas	Mallard	Anas platyrhynchos
	AI	-	-	AR9796/1	-	NRL AIV		2016		2016-11-23		wild	Anseriformes	Anatidae	Aythya	Greater scaup	Aythya marila
	AI	-	-	AR9875/1	-	NRL AIV		2016		2016-11-25		wild	Charadriiformes	Laridae	Larus	Great black-backed gull	Larus marinus
	AI	-	-	AR8555	-	NRL AIV		2016		2016-11-09		wild	Anseriformes	Anatidae	Aythya	Tufted duck	Aythya fuligula
	AI	-	-	AR8446	-	NRL AIV		2016		2016-11-07		wild	Anseriformes	Anatidae	Aythya	Tufted duck	Aythya fuligula
	AI	-	-	AR9131	-	NRL AIV		2016		2016-11-16		wild	Anseriformes	Anatidae	Aythya	Tufted duck	Aythya fuligula
	AI	-	-	AR8562/1	-	NRL AIV		2016		2016-11-10		wild	Accipitriformes	Accipitridae	Buteo	Rough-legged buzzard	Buteo lagopus
	AI	-	-	AR9843/1	-	NRL AIV		2016		2016-11-24		wild	Anseriformes	Anatidae	Aythya	Tufted duck	Aythya fuligula
	AI	-	-	AR10471	-	NRL AIV		2016		2016-12-09		wild	Anseriformes	Anatidae	-	-	-
	AI	-	-	AR8602	-	NRL AIV		2016		2016-11-09		wild	Anseriformes	Anatidae	-	-	-
	AI	-	-	AR9758/1	-	NRL AIV		2016		2016-11-23		wild	Anseriformes	Anatidae	Anser	-	-
	AI	-	-	AR10213	-	NRL AIV		2016		2016-12-01		wild	Charadriiformes	Laridae	-	-	-
	AI	-	-	AR8622/1	-	NRL AIV		2016		2016-11-07		wild	Anseriformes	Anatidae	Aythya	Tufted duck	Aythya fuligula
	AI	-	-	AR8464	-	NRL AIV		2016		2016-11-11		wild	Charadriiformes	Laridae	Larus	Great black-backed gull	Larus marinus
	AI	-	-	AR8635/1	-	NRL AIV		2016		2016-11-08		wild	Anseriformes	Anatidae	Cygnus	Mute swan	Cygnus olor
	AI	-	-	AR8647/1	-	NRL AIV		2016		2016-11-11		wild	Anseriformes	Anatidae	Aythya	Tufted duck	Aythya fuligula
	AI	-	-	AR8631/1	-	NRL AIV		2016		2016-11-11		wild	Charadriiformes	Laridae	Larus	European herring gull	Larus argentatus
	AI	-	-	AR9841/1	-	NRL AIV		2016		2016-11-11		wild	Charadriiformes	Laridae	Larus	-	-
	AI	-	-	AR9889/1	-	NRL AIV		2016		2016-11-24		wild	Anseriformes	Anatidae	Anas	Mallard	Anas platyrhynchos
	AI	-	-	AR9731/1	-	NRL AIV		2016		2016-11-25		wild	Anseriformes	Anatidae	Anas	Mallard	Anas platyrhynchos
	AI	-	-	AR9411/1	-	NRL AIV		2016		2016-11-21		wild	Anseriformes	Anatidae	Aythya	Common pochard	Aythya ferina
	AI	-	-	AR8458	-	NRL AIV		2016		2016-11-18		wild	Anseriformes	Anatidae	Aythya	Tufted duck	Aythya fuligula
	AI	-	-	AR8599	-	NRL AIV		2016		2016-11-08		wild	Anseriformes	Anatidae	Aythya	Tufted duck	Aythya fuligula
	AI	-	-	AR10359/1	-	NRL AIV		2016		2016-11-10		wild	Anseriformes	Anatidae	Aythya	Tufted duck	Aythya fuligula
	AI	-	-	AR11105	-	NRL AIV		2016		2016-12-06		wild	Anseriformes	Anatidae	Cygnus	Mute swan	Cygnus olor
	AI	-	-	AR8653/1	-	NRL AIV		2016		2016-12-20		wild	Suliformes	Phalacrocoracidae	Phalacrocorax	Great cormorant	Phalacrocorax carbo
	AI	-	-	AR9795/1	-	NRL AIV		2016		2016-11-11		wild	Charadriiformes	Laridae	Larus	European herring gull	Larus argentatus
	AI	-	-	AR9546/1	-	NRL AIV		2016		2016-11-23		wild	Anseriformes	Anatidae	Aythya	Greater scaup	Aythya marila
	AI	-	-	AR10468	-	NRL AIV		2016		2016-11-07		wild	Anseriformes	Anatidae	Aythya	Tufted duck	Aythya fuligula
	AI	-	-	AR9634	-	NRL AIV		2016		2016-11-18		wild	Charadriiformes	Laridae	Larus	European herring gull	Larus argentatus
	AI	-	-	AR10647/1	-	NRL AIV		2016		2016-12-08		wild	Accipitriformes	Accipitridae	Haliaeetus	White-tailed eagle	Haliaeetus albicilla
	AI	-	-	AR8608	-	NRL AIV		2016		2016-11-09		wild	Anseriformes	Anatidae	-	-	-
	AI	-	-	AR8636/1	-	NRL AIV		2016		2016-11-11		wild	Anseriformes	Anatidae	Aythya	Tufted duck	Aythya fuligula
	AI	-	-	AR9845/1	-	NRL AIV		2016		2016-11-24		wild	Podicipediformes	Podicipedidae	Podiceps	Great crested grebe	Podiceps cristatus
	AI	-	-	AR9853/1	-	NRL AIV		2016		2016-11-24		wild	Charadriiformes	Laridae	Larus	European herring gull	Larus argentatus
	AI	-	-	AR10867/1	-	NRL AIV		2016		2016-12-14		wild	Anseriformes	Anatidae	Aythya	Tufted duck	Aythya fuligula
	AI	-	-	AR8620/1	-	NRL AIV		2016		2016-11-11		wild	Charadriiformes	Laridae	Larus	Great black-backed gull	Larus marinus
	AI	-	-	AR11713/1	-	NRL AIV		2016		2016-12-31		wild	Charadriiformes	Laridae	-	-	-
	AI	-	-	AR8840	-	NRL AIV		2016		2016-11-13		wild	Accipitriformes	Accipitridae	Buteo	Common buzzard	Buteo buteo
	AI	-	-	AR8643/1	-	NRL AIV		2016		2016-11-11		wild	Anseriformes	Anatidae	Aythya	Tufted duck	Aythya fuligula
	AI	-	-	AR8444	-	NRL AIV		2016		2016-11-07		wild	Anseriformes	Anatidae	Aythya	Tufted duck	Aythya fuligula
	AI	-	-	AR9631/3	-	NRL AIV		2016		2016-11-19		wild	Anseriformes	Anatidae	Aythya	Tufted duck	Aythya fuligula
	AI	-	-	AR9800/1	-	NRL AIV		2016		2016-11-23		wild	Charadriiformes	Laridae	Larus	European herring gull	Larus argentatus
	AI	-	-	AR9701/1	-	NRL AIV		2016		2016-11-19		wild	Charadriiformes	Laridae	Larus	European herring gull	Larus argentatus
	AI	-	-	AR8459	-	NRL AIV		2016		2016-11-08		wild	Anseriformes	Anatidae	Aythya	Tufted duck	Aythya fuligula
	AI	-	-	AR9888/1	-	NRL AIV		2016		2016-11-25		wild	Charadriiformes	Laridae	Chroicocephalus	Black-headed gull	Chroicocephalus ridibundus
	AI	-	-	AR10051	-	NRL AIV		2016		2016-11-29		wild	Charadriiformes	Laridae	Chroicocephalus	Black-headed gull	Chroicocephalus ridibundus
	AI	-	-	AR8626/1	-	NRL AIV		2016		2016-11-11		wild	Charadriiformes	Laridae	-	-	-
	AI	-	-	AR9970	-	NRL AIV		2016		2016-11-28		captive	Pelecaniformes	Pelecanidae	Pelecanus	Great white pelican	Pelecanus onocrotalus
	AI	-	-	AR9359	-	NRL AIV		2016		2016-11-17		wild	Accipitriformes	Accipitridae	Buteo	-	-
	AI	-	-	AR11082/1	-	NRL AIV		2016		2016-12-16		wild	Charadriiformes	Laridae	Larus	Common gull	Larus canus
	AI	-	-	AR11119/1	-	NRL AIV		2016		2016-12-20		wild	Charadriiformes	Laridae	Chroicocephalus	Black-headed gull	Chroicocephalus ridibundus
	AI	-	-	AR8839	-	NRL AIV		2016		2016-11-13		wild	Charadriiformes	Laridae	Larus	Great black-backed gull	Larus marinus
	AI	-	-	AR8460	-	NRL AIV		2016		2016-11-08		wild	Anseriformes	Anatidae	Aythya	Tufted duck	Aythya fuligula
	AI	-	-	AR10352/1	-	NRL AIV		2016		2016-12-02		wild	Anseriformes	Anatidae	-	-	-
	AI	-	-	AR10473	-	NRL AIV		2016		2016-12-09		wild	Anseriformes	Anatidae	Aythya	Tufted duck	Aythya fuligula
	AI	-	-	AR10064/1	-	NRL AIV		2016		2016-11-30		wild	Anseriformes	Anatidae	-	-	-
	AI	-	-	AR9760/1	-	NRL AIV		2016		2016-11-23		wild	Charadriiformes	Laridae	Larus	European herring gull	Larus argentatus
	AI	-	-	AR10323	-	NRL AIV		2016		2016-12-02		wild	Anseriformes	Anatidae	Branta	Barnacle goose	Branta leucopsis
	AI	-	-	AR8843	-	NRL AIV		2016		2016-11-14		wild	Anseriformes	Anatidae	Anser	Greylag goose	Anser anser
	AI	-	-	AR9116	-	NRL AIV		2016		2016-11-16		wild	Anseriformes	Anatidae	Aythya	Tufted duck	Aythya fuligula
	AI	-	-	AR9750	-	NRL AIV		2016		2016-11-22		wild	Anseriformes	Anatidae	Branta	Canada goose	Branta canadensis
	AI	-	-	AR10484/6	-	NRL AIV		2016		2016-12-08		wild	Accipitriformes	Accipitridae	Haliaeetus	White-tailed eagle	Haliaeetus albicilla
	AI	-	-	AR8604	-	NRL AIV		2016		2016-11-10		wild	Anseriformes	Anatidae	Anser	Greylag goose	Anser anser
	AI	-	-	AR9365/1	-	NRL AIV		2016		2016-11-17		wild	Anseriformes	Anatidae	Aythya	Tufted duck	Aythya fuligula
	AI	-	-	AR11711	-	NRL AIV		2016		2016-12-31		wild	Passeriformes	Corvidae	Pica	Eurasian magpie	Pica pica
	AI	-	-	AR8605	-	NRL AIV		2016		2016-11-09		wild	Anseriformes	Anatidae	-	-	-
	AI	-	-	AR9342/2	-	NRL AIV		2016		2016-11-16		wild	Anseriformes	Anatidae	Aythya	Tufted duck	Aythya fuligula
	AI	-	-	AR9364/1	-	NRL AIV		2016		2016-11-17		wild	Anseriformes	Anatidae	Aythya	Tufted duck	Aythya fuligula
	AI	-	-	AR8603	-	NRL AIV		2016		2016-11-10		wild	Anseriformes	Anatidae	Anas	Mallard	Anas platyrhynchos
	AI	-	-	AR9695/1	-	NRL AIV		2016		2016-11-19		wild	Charadriiformes	Laridae	Larus	European herring gull	Larus argentatus
	AI	-	-	AR9422	-	NRL AIV		2016		2016-11-18		wild	Charadriiformes	Laridae	-	-	-
	AI	-	-	AR9965/1	-	NRL AIV		2016		2016-11-28		wild	Anseriformes	Anatidae	Cygnus	Mute swan	Cygnus olor
	AI	-	-	AR9874/1	-	NRL AIV		2016		2016-11-25		wild	Charadriiformes	Laridae	Larus	Great black-backed gull	Larus marinus
	AI	-	-	AR10304/1	-	NRL AIV		2016		2016-12-02		wild	Charadriiformes	Laridae	Larus	Great black-backed gull	Larus marinus
	AI	-	-	AR10317	-	NRL AIV		2016		2016-12-02		wild	Accipitriformes	Accipitridae	Buteo	-	-
	AI	-	-	AR9728/1	-	NRL AIV		2016		2016-11-21		wild	Charadriiformes	Laridae	Larus	Lesser black-backed gull	Larus fuscus
	AI	-	-	AR9118	-	NRL AIV		2016		2016-11-16		wild	Anseriformes	Anatidae	Aythya	Tufted duck	Aythya fuligula
	AI	-	-	AR10224/1	-	NRL AIV		2016		2016-12-01		wild	Anseriformes	Anatidae	Aythya	Tufted duck	Aythya fuligula
	AI	-	-	AR11121/1	-	NRL AIV		2016		2016-12-20		wild	Charadriiformes	Laridae	Larus	European herring gull	Larus argentatus
	AI	-	-	AR8604	-	NRL AIV		2016		2016-11-09		wild	Anseriformes	Anatidae	-	-	-
	AI	-	-	AR9096/1	-	NRL AIV		2016		2016-11-16		wild	Anseriformes	Anatidae	Anas	northern pintail	Anas acuta
	AI	-	-	AR11200/1	-	NRL AIV		2016		2016-12-21		wild	Anseriformes	Anatidae	Aythya	Tufted duck	Aythya fuligula
	AI	-	-	AR9703/1	-	NRL AIV		2016		2016-11-19		wild	Charadriiformes	Laridae	Larus	Great black-backed gull	Larus marinus
	AI	-	-	AR11620	-	NRL AIV		2016		2016-12-31		wild	Anseriformes	Anatidae	Anas	Mallard	Anas platyrhynchos
	AI	-	-	AR8641/1	-	NRL AIV		2016		2016-11-11		wild	Anseriformes	Anatidae	Aythya	Tufted duck	Aythya fuligula
	AI	-	-	AR10228/1	-	NRL AIV		2016		2016-12-01		wild	Charadriiformes	Laridae	Larus	European herring gull	Larus argentatus
	AI	-	-	AR8644/1	-	NRL AIV		2016		2016-11-11		wild	Anseriformes	Anatidae	Aythya	Tufted duck	Aythya fuligula
	AI	-	-	AR9755/1	-	NRL AIV		2016		2016-11-23		wild	Accipitriformes	-	-	-	-
	AI	-	-	AR10358/1	-	NRL AIV		2016		2016-12-06		wild	Anseriformes	Anatidae	Cygnus	Mute swan	Cygnus olor
	AI	-	-	AR11031/1	-	NRL AIV		2016		2016-12-15		wild	Anseriformes	Anatidae	Aythya	Tufted duck	Aythya fuligula
	AI	-	-	AR9097/1	-	NRL AIV		2016		2016-11-16		wild	Anseriformes	Anatidae	Anser	Bean goose	Anser fabalis
	AI	-	-	AR11199/2	-	NRL AIV		2016		2016-12-21		wild	Anseriformes	Anatidae	Aythya	Tufted duck	Aythya fuligula
	AI	-	-	AR9362/1	-	NRL AIV		2016		2016-11-17		wild	Anseriformes	Anatidae	Aythya	Tufted duck	Aythya fuligula
	AI	-	-	AR10311/1	-	NRL AIV		2016		2016-12-02		wild	Anseriformes	Anatidae	Anas	Mallard	Anas platyrhynchos
	AI	-	-	AR11101/1	-	NRL AIV		2016		2016-12-15		wild	Anseriformes	Anatidae	-	-	-
	AI	-	-	AR9771/2	-	NRL AIV		2016		2016-11-23		wild	Anseriformes	Anatidae	Cygnus	Mute swan	Cygnus olor
	AI	-	-	AR9873/1	-	NRL AIV		2016		2016-11-25		wild	Anseriformes	Anatidae	Bucephala	Common goldeneye	Bucephala clangula
	AI	-	-	AR10297	-	NRL AIV		2016		2016-12-01		wild	Accipitriformes	Accipitridae	Haliaeetus	White-tailed eagle	Haliaeetus albicilla
	AI	-	-	AR8603	-	NRL AIV		2016		2016-11-09		wild	Anseriformes	Anatidae	-	-	-
	AI	-	-	AR9904/1	-	NRL AIV		2016		2016-11-26		wild	Charadriiformes	Laridae	Chroicocephalus	Black-headed gull	Chroicocephalus ridibundus
	AI	-	-	AR9427	-	NRL AIV		2016		2016-11-18		wild	Charadriiformes	Laridae	-	-	-
	AI	-	-	AR9705/1	-	NRL AIV		2016		2016-11-20		wild	Anseriformes	Anatidae	Aythya	Tufted duck	Aythya fuligula
	AI	-	-	AR9130	-	NRL AIV		2016		2016-11-16		wild	Anseriformes	Anatidae	Aythya	Tufted duck	Aythya fuligula
	AI	-	-	AR8437	-	NRL AIV		2016		2016-11-07		wild	Anseriformes	Anatidae	Aythya	Tufted duck	Aythya fuligula
	AI	-	-	AR9886/1	-	NRL AIV		2016		2016-11-25		wild	Charadriiformes	Laridae	Chroicocephalus	Black-headed gull	Chroicocephalus ridibundus
	AI	-	-	AR8442	-	NRL AIV		2016		2016-11-07		wild	Anseriformes	Anatidae	Aythya	Tufted duck	Aythya fuligula
	AI	-	-	AR9343/2	-	NRL AIV		2016		2016-11-16		wild	Anseriformes	Anatidae	Aythya	Tufted duck	Aythya fuligula
	AI	-	-	AR8608	-	NRL AIV		2016		2016-11-10		wild	Anseriformes	Anatidae	Aythya	Tufted duck	Aythya fuligula
	AI	-	-	AR9426	-	NRL AIV		2016		2016-11-18		wild	Anseriformes	Anatidae	Aythya	Tufted duck	Aythya fuligula
	AI	-	-	AR11118/1	-	NRL AIV		2016		2016-12-20		wild	Accipitriformes	Accipitridae	Haliaeetus	White-tailed eagle	Haliaeetus albicilla
	AI	-	-	AR8621/1	-	NRL AIV		2016		2016-11-11		wild	Charadriiformes	Laridae	Larus	Great black-backed gull	Larus marinus
	AI	-	-	AR9892/1	-	NRL AIV		2016		2016-11-25		wild	Anseriformes	Anatidae	Cygnus	Mute swan	Cygnus olor
	AI	-	-	AR11120/1	-	NRL AIV		2016		2016-12-20		wild	Charadriiformes	Laridae	Larus	European herring gull	Larus argentatus
	AI	-	-	AR10862/1	-	NRL AIV		2016		2016-12-13		wild	Anseriformes	Anatidae	Cygnus	Mute swan	Cygnus olor
	AI	-	-	AR8656/1	-	NRL AIV		2016		2016-11-11		wild	Anseriformes	Anatidae	Aythya	Greater scaup	Aythya marila
	AI	-	-	AR10231/1	-	NRL AIV		2016		2016-12-01		wild	Charadriiformes	Laridae	Larus	European herring gull	Larus argentatus
	AI	-	-	AR9699/1	-	NRL AIV		2016		2016-11-19		wild	Charadriiformes	Laridae	Chroicocephalus	Black-headed gull	Chroicocephalus ridibundus
	AI	-	-	AR9360/1	-	NRL AIV		2016		2016-11-17		wild	Anseriformes	Anatidae	Aythya	Tufted duck	Aythya fuligula
	AI	-	-	AR10235/1	-	NRL AIV		2016		2016-12-01		wild	Charadriiformes	Laridae	Larus	Great black-backed gull	Larus marinus
	AI	-	-	AR8609	-	NRL AIV		2016		2016-11-10		wild	Anseriformes	Anatidae	Aythya	Tufted duck	Aythya fuligula
	AI	-	-	AR9818/1	-	NRL AIV		2016		2016-11-24		wild	Charadriiformes	Laridae	-	-	-
	AI	-	-	AR8452	-	NRL AIV		2016		2016-11-07		wild	Anseriformes	Anatidae	Aythya	Tufted duck	Aythya fuligula
	AI	-	-	AR9348/2	-	NRL AIV		2016		2016-11-16		wild	Anseriformes	Anatidae	Anser	-	-
	AI	-	-	AR11096	-	NRL AIV		2016		2016-12-15		wild	Anseriformes	Anatidae	-	-	-
	AI	-	-	AR9060/1	-	NRL AIV		2016		2016-11-15		wild	Anseriformes	Anatidae	Aythya	Tufted duck	Aythya fuligula
	AI	-	-	AR11209/1	-	NRL AIV		2016		2016-12-21		wild	Charadriiformes	Laridae	Larus	European herring gull	Larus argentatus
	AI	-	-	AR9819/1	-	NRL AIV		2016		2016-11-24		wild	Anseriformes	Anatidae	Aythya	Tufted duck	Aythya fuligula
	AI	-	-	AR9413/1	-	NRL AIV		2016		2016-11-18		wild	Anseriformes	Anatidae	Cygnus	Mute swan	Cygnus olor
	AI	-	-	AR10065/1	-	NRL AIV		2016		2016-11-30		wild	Accipitriformes	Accipitridae	Haliaeetus	White-tailed eagle	Haliaeetus albicilla
	AI	-	-	AR8847/1	-	NRL AIV		2016		2016-11-14		wild	Anseriformes	Anatidae	Aythya	Common pochard	Aythya ferina
	AI	-	-	AR8566/1	-	NRL AIV		2016		2016-11-10		wild	Anseriformes	Anatidae	Aythya	Greater scaup	Aythya marila
	AI	-	-	AR11199/1	-	NRL AIV		2016		2016-12-21		wild	Anseriformes	Anatidae	Aythya	Tufted duck	Aythya fuligula
	AI	-	-	AR9092/1	-	NRL AIV		2016		2016-11-16		wild	Anseriformes	Anatidae	Aythya	Greater scaup	Aythya marila
	AI	-	-	AR9346/2	-	NRL AIV		2016		2016-11-16		wild	Anseriformes	Anatidae	Aythya	Tufted duck	Aythya fuligula
	AI	-	-	AR9415/1	-	NRL AIV		2016		2016-11-18		wild	Charadriiformes	Laridae	Larus	Common gull	Larus canus
	AI	-	-	AR10490/1	-	NRL AIV		2016		2016-12-12		wild	Anseriformes	Anatidae	Aythya	Tufted duck	Aythya fuligula
	AI	-	-	AR8642/1	-	NRL AIV		2016		2016-11-11		wild	Anseriformes	Anatidae	Aythya	Tufted duck	Aythya fuligula
	AI	-	-	AR9366/1	-	NRL AIV		2016		2016-11-17		wild	Anseriformes	Anatidae	Aythya	Tufted duck	Aythya fuligula
	AI	-	-	AR10225/1	-	NRL AIV		2016		2016-12-01		wild	Accipitriformes	Accipitridae	Accipiter	Northern goshawk	Accipiter gentilis
	AI	-	-	AR11714/1	-	NRL AIV		2016		2016-12-31		wild	Charadriiformes	Laridae	Larus	European herring gull	Larus argentatus
	AI	-	-	AR8434	-	NRL AIV		2016		2016-11-07		wild	Anseriformes	Anatidae	Aythya	Tufted duck	Aythya fuligula
	AI	-	-	AR8466	-	NRL AIV		2016		2016-11-08		wild	Anseriformes	Anatidae	Aythya	Tufted duck	Aythya fuligula
	AI	-	-	AR11122/1	-	NRL AIV		2016		2016-12-20		wild	Charadriiformes	Laridae	Larus	European herring gull	Larus argentatus
	AI	-	-	AR8638/1	-	NRL AIV		2016		2016-11-11		wild	Anseriformes	Anatidae	Aythya	Tufted duck	Aythya fuligula
	AI	-	-	AR8602	-	NRL AIV		2016		2016-11-10		wild	Anseriformes	Anatidae	Aythya	Common pochard	Aythya ferina
	AI	-	-	AR9724/1	-	NRL AIV		2016		2016-11-20		wild	Anseriformes	Anatidae	Anas	Mallard	Anas platyrhynchos
	AI	-	-	AR11106	-	NRL AIV		2016		2016-12-20		wild	Podicipediformes	Podicipedidae	Podiceps	Great crested grebe	Podiceps cristatus
	AI	-	-	AR9693/1	-	NRL AIV		2016		2016-11-19		wild	Anseriformes	Anatidae	Cygnus	Mute swan	Cygnus olor
	AI	-	-	AR10219/1	-	NRL AIV		2016		2016-12-01		wild	Anseriformes	Anatidae	Aythya	Common pochard	Aythya ferina
	AI	-	-	AR9414/1	-	NRL AIV		2016		2016-11-18		wild	Charadriiformes	Laridae	Larus	Great black-backed gull	Larus marinus
	AI	-	-	AR8617/1	-	NRL AIV		2016		2016-11-11		wild	Anseriformes	Anatidae	Somateria	Common eider	Somateria mollissima
	AI	-	-	AR8625/1	-	NRL AIV		2016		2016-11-11		wild	Charadriiformes	Laridae	-	-	-
	AI	-	-	AR9117	-	NRL AIV		2016		2016-11-16		wild	Anseriformes	Anatidae	Aythya	Tufted duck	Aythya fuligula
	AI	-	-	AR10487	-	NRL AIV		2016		2016-12-12		wild	Anseriformes	Anatidae	-	-	-
	AI	-	-	AR8624/1	-	NRL AIV		2016		2016-11-11		wild	Charadriiformes	Laridae	Larus	Great black-backed gull	Larus marinus
	AI	-	-	AR8654/1	-	NRL AIV		2016		2016-11-11		wild	Charadriiformes	Laridae	Larus	European herring gull	Larus argentatus
	AI	-	-	AR9424	-	NRL AIV		2016		2016-11-18		wild	Charadriiformes	Laridae	-	-	-
	AI	-	-	AR9129	-	NRL AIV		2016		2016-11-16		wild	Anseriformes	Anatidae	Aythya	Tufted duck	Aythya fuligula
	AI	-	-	AR9820/1	-	NRL AIV		2016		2016-11-24		wild	Anseriformes	Anatidae	Aythya	Tufted duck	Aythya fuligula
	AI	-	-	AR90/1	-	NRL AIV		2016		2016-12-31		wild	Anseriformes	Anatidae	-	-	-
	AI	-	-	AR9735/1	-	NRL AIV		2016		2016-11-21		wild	Charadriiformes	Laridae	Larus	European herring gull	Larus argentatus
	AI	-	-	AR9754/1	-	NRL AIV		2016		2016-11-22		wild	Anseriformes	Anatidae	Cygnus	Mute swan	Cygnus olor
	AI	-	-	AR8842	-	NRL AIV		2016		2016-11-14		wild	Charadriiformes	Laridae	Chroicocephalus	Black-headed gull	Chroicocephalus ridibundus
	AI	-	-	AR8806	-	NRL AIV		2016		2016-11-12		wild	Podicipediformes	Podicipedidae	Podiceps	Great crested grebe	Podiceps cristatus
	AI	-	-	AR9732/1	-	NRL AIV		2016		2016-11-21		wild	Anseriformes	Anatidae	Cygnus	Mute swan	Cygnus olor
	AI	-	-	AR9347/2	-	NRL AIV		2016		2016-11-16		wild	Charadriiformes	Laridae	Larus	-	-
	AI	-	-	AR9126	-	NRL AIV		2016		2016-11-16		wild	Anseriformes	Anatidae	Aythya	Tufted duck	Aythya fuligula
	AI	-	-	AR9128	-	NRL AIV		2016		2016-11-16		wild	Anseriformes	Anatidae	Aythya	Tufted duck	Aythya fuligula
	AI	-	-	AR8470	-	NRL AIV		2016		2016-11-08		wild	Anseriformes	Anatidae	Aythya	Tufted duck	Aythya fuligula
	AI	-	-	AR10352/1	-	NRL AIV		2016		2016-12-05		wild	Anseriformes	Anatidae	Aythya	Tufted duck	Aythya fuligula
	AI	-	-	AR9419/1	-	NRL AIV		2016		2016-11-18		wild	Anseriformes	Anatidae	Mergus	Common merganser	Mergus merganser
	AI	-	-	AR10066/1	-	NRL AIV		2016		2016-11-30		wild	Anseriformes	Anatidae	Aythya	Tufted duck	Aythya fuligula
	AI	-	-	AR11211/1	-	NRL AIV		2016		2016-12-21		wild	Charadriiformes	Laridae	Larus	Great black-backed gull	Larus marinus
	AI	-	-	AR9626/3	-	NRL AIV		2016		2016-11-19		wild	Anseriformes	Anatidae	Aythya	Common pochard	Aythya ferina
	AI	-	-	AR9088/1	-	NRL AIV		2016		2016-11-16		wild	Charadriiformes	Laridae	Larus	European herring gull	Larus argentatus
	AI	-	-	AR11203	-	NRL AIV		2016		2016-12-21		wild	Anseriformes	Anatidae	Mareca	Gadwall	Mareca strepera
	AI	-	-	AR9125	-	NRL AIV		2016		2016-11-16		wild	Anseriformes	Anatidae	Aythya	Tufted duck	Aythya fuligula
	AI	-	-	AR9345/2	-	NRL AIV		2016		2016-11-16		wild	Charadriiformes	Laridae	Larus	Lesser black-backed gull	Larus fuscus
	AI	-	-	AR8639/1	-	NRL AIV		2016		2016-11-11		wild	Anseriformes	Anatidae	Aythya	Tufted duck	Aythya fuligula
	AI	-	-	AR11515	-	NRL AIV		2016		2016-12-28		wild	Accipitriformes	Accipitridae	Buteo	Common buzzard	Buteo buteo
	AI	-	-	AR9840	-	NRL AIV		2016		2016-11-24		wild	Anseriformes	Anatidae	Aythya	Tufted duck	Aythya fuligula
	AI	-	-	AR9799/1	-	NRL AIV		2016		2016-11-23		wild	Charadriiformes	Laridae	Larus	European herring gull	Larus argentatus
	AI	-	-	AR8630/1	-	NRL AIV		2016		2016-11-11		wild	Charadriiformes	Laridae	Larus	-	-
	AI	-	-	AR8634/1	-	NRL AIV		2016		2016-11-11		wild	Anseriformes	Anatidae	Aythya	Tufted duck	Aythya fuligula
	AI	-	-	AR9627/2	-	NRL AIV		2016		2016-11-19		wild	Anseriformes	Anatidae	Aythya	Tufted duck	Aythya fuligula
	AI	-	-	AR10058/1	-	NRL AIV		2016		2016-11-29		wild	Anseriformes	Anatidae	Anas	Mallard	Anas platyrhynchos
	AI	-	-	AR9700/1	-	NRL AIV		2016		2016-11-19		wild	Charadriiformes	Laridae	Larus	European herring gull	Larus argentatus
	AI	-	-	AR10229/1	-	NRL AIV		2016		2016-12-01		wild	Charadriiformes	Laridae	Larus	European herring gull	Larus argentatus
	AI	-	-	AR8445	-	NRL AIV		2016		2016-11-07		wild	Anseriformes	Anatidae	Aythya	Tufted duck	Aythya fuligula
	AI	-	-	AR8462	-	NRL AIV		2016		2016-11-08		wild	Anseriformes	Anatidae	Aythya	Tufted duck	Aythya fuligula
	AI	-	-	AR10306/1	-	NRL AIV		2016		2016-12-02		wild	Charadriiformes	Laridae	Larus	European herring gull	Larus argentatus
	AI	-	-	AR8611/1	-	NRL AIV		2016		2016-11-11		wild	Anseriformes	Anatidae	Aythya	Tufted duck	Aythya fuligula
	AI	-	-	AR9736/1	-	NRL AIV		2016		2016-11-21		wild	Anseriformes	Anatidae	Aythya	Tufted duck	Aythya fuligula
	AI	-	-	AR9827/1	-	NRL AIV		2016		2016-11-24		wild	Anseriformes	Anatidae	Cygnus	Whooper swan	Cygnus cygnus
	AI	-	-	AR11459	-	NRL AIV		2016		2016-12-26		wild	Anseriformes	Anatidae	Aythya	Tufted duck	Aythya fuligula
	AI	-	-	AR11460	-	NRL AIV		2016		2016-12-26		wild	Anseriformes	Anatidae	Aythya	Tufted duck	Aythya fuligula
	AI	-	-	AR9814	-	NRL AIV		2016		2016-11-24		wild	Charadriiformes	Laridae	Larus	Common gull	Larus canus
	AI	-	-	AR10381	-	NRL AIV		2016		2016-12-01		wild	Anseriformes	Anatidae	Branta	Canada goose	Branta canadensis
	AI	-	-	AR9887/1	-	NRL AIV		2016		2016-11-25		wild	Charadriiformes	Laridae	Chroicocephalus	Black-headed gull	Chroicocephalus ridibundus
	AI	-	-	AR10313/1	-	NRL AIV		2016		2016-12-02		wild	Anseriformes	Anatidae	Aythya	Common pochard	Aythya ferina
	AI	-	-	AR9697/1	-	NRL AIV		2016		2016-11-19		wild	Charadriiformes	Laridae	Larus	European herring gull	Larus argentatus
	AI	-	-	AR9815	-	NRL AIV		2016		2016-11-24		wild	Anseriformes	Anatidae	Aythya	Tufted duck	Aythya fuligula
	AI	-	-	AR8463	-	NRL AIV		2016		2016-11-08		wild	Anseriformes	Anatidae	Aythya	Tufted duck	Aythya fuligula
	AI	-	-	AR10236/1	-	NRL AIV		2016		2016-12-01		wild	Charadriiformes	Laridae	Larus	Great black-backed gull	Larus marinus
	AI	-	-	AR8613/1	-	NRL AIV		2016		2016-11-11		wild	Anseriformes	Anatidae	Aythya	Greater scaup	Aythya marila
	AI	-	-	AR8637/1	-	NRL AIV		2016		2016-11-11		wild	Anseriformes	Anatidae	Aythya	Tufted duck	Aythya fuligula
	AI	-	-	AR9751/1	-	NRL AIV		2016		2016-11-22		wild	Anseriformes	Anatidae	Cygnus	Mute swan	Cygnus olor
	AI	-	-	AR10472	-	NRL AIV		2016		2016-12-09		wild	Accipitriformes	Accipitridae	Buteo	Common buzzard	Buteo buteo
	AI	-	-	AR11505/1	-	NRL AIV		2016		2016-12-27		wild	Anseriformes	Anatidae	Branta	Barnacle goose	Branta leucopsis
	AI	-	-	AR8454	-	NRL AIV		2016		2016-11-07		wild	Anseriformes	Anatidae	Aythya	Tufted duck	Aythya fuligula
	AI	-	-	AR9415/1	-	NRL AIV		2016		2016-11-17		wild	Anseriformes	Anatidae	-	-	-
	AI	-	-	AR10233/1	-	NRL AIV		2016		2016-12-01		wild	Charadriiformes	Laridae	Larus	Great black-backed gull	Larus marinus
	AI	-	-	AR8457	-	NRL AIV		2016		2016-11-08		wild	Anseriformes	Anatidae	Aythya	Tufted duck	Aythya fuligula
	AI	-	-	AR9753/1	-	NRL AIV		2016		2016-11-22		wild	Anseriformes	Anatidae	Cygnus	Mute swan	Cygnus olor
	AI	-	-	AR11212/1	-	NRL AIV		2016		2016-12-21		wild	Charadriiformes	Laridae	Larus	Great black-backed gull	Larus marinus
	AI	-	-	AR11512	-	NRL AIV		2016		2016-12-28		wild	Anseriformes	Anatidae	Aythya	Tufted duck	Aythya fuligula
	AI	-	-	AR9752/1	-	NRL AIV		2016		2016-11-22		wild	Anseriformes	Anatidae	Cygnus	Mute swan	Cygnus olor
	AI	-	-	AR8472	-	NRL AIV		2016		2016-11-08		wild	Anseriformes	Anatidae	Aythya	Tufted duck	Aythya fuligula
	AI	-	-	AR8803	-	NRL AIV		2016		2016-11-12		wild	Podicipediformes	Podicipedidae	Podiceps	Great crested grebe	Podiceps cristatus
	AI	-	-	AR11101/1	-	NRL AIV		2016		2016-12-20		wild	Anseriformes	Anatidae	Cygnus	Mute swan	Cygnus olor
	AI	-	-	AR9891/1	-	NRL AIV		2016		2016-11-25		wild	Anseriformes	Anatidae	Aythya	Tufted duck	Aythya fuligula
	AI	-	-	AR9687/1	-	NRL AIV		2016		2016-11-19		wild	Charadriiformes	Laridae	Larus	European herring gull	Larus argentatus
	AI	-	-	AR10052	-	NRL AIV		2016		2016-11-29		wild	Anseriformes	Anatidae	Cygnus	Mute swan	Cygnus olor
	AI	-	-	AR8650/1	-	NRL AIV		2016		2016-11-11		wild	Anseriformes	Anatidae	Aythya	Greater scaup	Aythya marila
	AI	-	-	AR8663/1	-	NRL AIV		2016		2016-11-11		wild	Charadriiformes	Laridae	Larus	Great black-backed gull	Larus marinus
	AI	-	-	AR9784/1	-	NRL AIV		2016		2016-11-23		wild	Anseriformes	Anatidae	Anas	Mallard	Anas platyrhynchos
	AI	-	-	AR9115	-	NRL AIV		2016		2016-11-16		wild	Anseriformes	Anatidae	Aythya	Tufted duck	Aythya fuligula
	AI	-	-	AR9847/1	-	NRL AIV		2016		2016-11-24		wild	Charadriiformes	Laridae	Larus	Great black-backed gull	Larus marinus
	AI	-	-	AR8461	-	NRL AIV		2016		2016-11-08		wild	Anseriformes	Anatidae	Aythya	Tufted duck	Aythya fuligula
	AI	-	-	AR8598	-	NRL AIV		2016		2016-11-10		wild	Anseriformes	Anatidae	Aythya	Tufted duck	Aythya fuligula
	AI	-	-	AR9723/1	-	NRL AIV		2016		2016-11-20		wild	Anseriformes	Anatidae	Aythya	Tufted duck	Aythya fuligula
	AI	-	-	AR9119	-	NRL AIV		2016		2016-11-16		wild	Anseriformes	Anatidae	Aythya	Tufted duck	Aythya fuligula
	AI	-	-	AR9742/1	-	NRL AIV		2016		2016-11-22		wild	Anseriformes	Anatidae	Aythya	Tufted duck	Aythya fuligula
	AI	-	-	AR8600	-	NRL AIV		2016		2016-11-10		wild	Anseriformes	Anatidae	Aythya	Tufted duck	Aythya fuligula
	AI	-	-	AR9104/1	-	NRL AIV		2016		2016-11-15		wild	Anseriformes	Anatidae	-	-	-
	AI	-	-	AR10061/1	-	NRL AIV		2016		2016-11-29		wild	Anseriformes	Anatidae	Cygnus	Mute swan	Cygnus olor
	AI	-	-	AR8623/1	-	NRL AIV		2016		2016-11-11		wild	Charadriiformes	Laridae	Larus	Great black-backed gull	Larus marinus
	AI	-	-	AR11078/1	-	NRL AIV		2016		2016-12-16		wild	Accipitriformes	-	-	-	-
	AI	-	-	AR11210/1	-	NRL AIV		2016		2016-12-21		wild	Charadriiformes	Laridae	Larus	European herring gull	Larus argentatus
	AI	-	-	AR8473	-	NRL AIV		2016		2016-11-08		wild	Anseriformes	Anatidae	Aythya	Tufted duck	Aythya fuligula
	AI	-	-	AR10309/1	-	NRL AIV		2016		2016-12-02		wild	Anseriformes	Anatidae	Anas	Mallard	Anas platyrhynchos
	AI	-	-	AR9123	-	NRL AIV		2016		2016-11-16		wild	Anseriformes	Anatidae	Aythya	Tufted duck	Aythya fuligula
	AI	-	-	AR9824/1	-	NRL AIV		2016		2016-11-24		wild	Charadriiformes	Laridae	Larus	European herring gull	Larus argentatus
	AI	-	-	AR9930/1	-	NRL AIV		2016		2016-11-26		wild	Charadriiformes	Laridae	Larus	Great black-backed gull	Larus marinus
	AI	-	-	AR8846/1	-	NRL AIV		2016		2016-11-14		wild	Anseriformes	Anatidae	Aythya	Tufted duck	Aythya fuligula
	AI	-	-	AR9104/1	-	NRL AIV		2016		2016-11-16		wild	Anseriformes	Anatidae	Aythya	Greater scaup	Aythya marila
	AI	-	-	AR11207/1	-	NRL AIV		2016		2016-12-21		wild	Charadriiformes	Laridae	Larus	European herring gull	Larus argentatus
	AI	-	-	AR10408/1	-	NRL AIV		2016		2016-12-07		wild	Accipitriformes	Accipitridae	Accipiter	Northern goshawk	Accipiter gentilis
	AI	-	-	AR8451	-	NRL AIV		2016		2016-11-07		wild	Anseriformes	Anatidae	Aythya	Tufted duck	Aythya fuligula
	AI	-	-	AR8449	-	NRL AIV		2016		2016-11-07		wild	Anseriformes	Anatidae	Aythya	Tufted duck	Aythya fuligula
	AI	-	-	AR9733/1	-	NRL AIV		2016		2016-11-21		wild	Anseriformes	Anatidae	Cygnus	Mute swan	Cygnus olor
	AI	-	-	AR8627/1	-	NRL AIV		2016		2016-11-11		wild	Charadriiformes	Laridae	Larus	-	-
	AI	-	-	AR11102	-	NRL AIV		2016		2016-12-20		wild	Anseriformes	Anatidae	Branta	Canada goose	Branta canadensis
	AI	-	-	AR8659/1	-	NRL AIV		2016		2016-11-11		wild	Anseriformes	Anatidae	Aythya	Greater scaup	Aythya marila
	AI	-	-	AR9690/1	-	NRL AIV		2016		2016-11-19		wild	Charadriiformes	Laridae	Larus	European herring gull	Larus argentatus
	AI	-	-	AR9937/1	-	NRL AIV		2016		2016-11-26		wild	Charadriiformes	Laridae	Larus	European herring gull	Larus argentatus
	AI	-	-	AR8805	-	NRL AIV		2016		2016-11-12		wild	Anseriformes	Anatidae	Aythya	Common pochard	Aythya ferina
	AI	-	-	AR9852/1	-	NRL AIV		2016		2016-11-24		wild	Charadriiformes	Laridae	Larus	Common gull	Larus canus
	AI	-	-	AR9872/1	-	NRL AIV		2016		2016-11-25		wild	Charadriiformes	Laridae	Larus	Great black-backed gull	Larus marinus
	AI	-	-	AR11357	-	NRL AIV		2016		2016-12-23		wild	Anseriformes	Anatidae	Anser	Greylag goose	Anser anser
	AI	-	-	AR10230/1	-	NRL AIV		2016		2016-12-01		wild	Charadriiformes	Laridae	Larus	European herring gull	Larus argentatus
	AI	-	-	AR9787	-	NRL AIV		2016		2016-11-23		wild	Accipitriformes	Accipitridae	Buteo	Common buzzard	Buteo buteo
	AI	-	-	AR8436	-	NRL AIV		2016		2016-11-07		wild	Anseriformes	Anatidae	Aythya	Tufted duck	Aythya fuligula
	AI	-	-	AR11123/1	-	NRL AIV		2016		2016-12-20		wild	Charadriiformes	Laridae	Larus	European herring gull	Larus argentatus
	AI	-	-	AR10024	-	NRL AIV		2016		2016-11-29		wild	Anseriformes	Anatidae	Aythya	Tufted duck	Aythya fuligula
	AI	-	-	AR9425	-	NRL AIV		2016		2016-11-18		wild	Pelecaniformes	Ardeidae	Ardea	Grey heron	Ardea cinerea
	AI	-	-	AR9871/1	-	NRL AIV		2016		2016-11-25		wild	Charadriiformes	Laridae	Larus	European herring gull	Larus argentatus
	AI	-	-	AR10063/1	-	NRL AIV		2016		2016-11-30		wild	Accipitriformes	Accipitridae	Buteo	-	-
	AI	-	-	AR8633/1	-	NRL AIV		2016		2016-11-11		wild	Anseriformes	Anatidae	Aythya	Tufted duck	Aythya fuligula
	AI	-	-	AR10453/1	-	NRL AIV		2016		2016-12-08		wild	Accipitriformes	Accipitridae	Buteo	-	-
	AI	-	-	AR9108/1	-	NRL AIV		2016		2016-11-16		wild	Charadriiformes	Laridae	Larus	Great black-backed gull	Larus marinus
	AI	-	-	AR11081/1	-	NRL AIV		2016		2016-12-16		wild	Charadriiformes	Laridae	Larus	European herring gull	Larus argentatus
	AI	-	-	AR10016/1	-	NRL AIV		2016		2016-11-28		captive	Anseriformes	Anatidae	Anser	Pink-footed goose	Anser brachyrhynchus
	AI	-	-	AR10017/1	-	NRL AIV		2016		2016-11-28		captive	Anseriformes	Anatidae	Branta	Canada goose	Branta canadensis
	AI	-	-	AR10018/3	-	NRL AIV		2016		2016-11-28		captive	Anseriformes	Anatidae	Anser	Greater white-fronted goose	Anser albifrons
	AI	-	-	AR10073/1	-	NRL AIV		2016		2016-11-30		captive	Anseriformes	Anatidae	Branta	Canada goose	Branta canadensis
	AI	-	-	AR8616/1	-	NRL AIV		2016		2016-11-11		wild	Anseriformes	Anatidae	Somateria	Common eider	Somateria mollissima
	AI	-	-	AR9086/1	-	NRL AIV		2016		2016-11-16		wild	Anseriformes	Anatidae	Cygnus	Mute swan	Cygnus olor
	AI	-	-	AR10360/1	-	NRL AIV		2016		2016-12-06		wild	Anseriformes	Anatidae	Anas	Mallard	Anas platyrhynchos
	AI	-	-	AR9629/3	-	NRL AIV		2016		2016-11-19		wild	Accipitriformes	Accipitridae	Buteo	-	-
	AI	-	-	AR9420/1	-	NRL AIV		2016		2016-11-18		wild	Anseriformes	Anatidae	-	-	-
	AI	-	-	AR9350/2	-	NRL AIV		2016		2016-11-16		wild	Anseriformes	Anatidae	Aythya	Tufted duck	Aythya fuligula
	AI	-	-	AR8804	-	NRL AIV		2016		2016-11-12		wild	Anseriformes	Anatidae	Anas	Mallard	Anas platyrhynchos
	AI	-	-	AR9548/1	-	NRL AIV		2016		2016-11-18		wild	Anseriformes	Anatidae	Aythya	Tufted duck	Aythya fuligula
	AI	-	-	AR11116/1	-	NRL AIV		2016		2016-12-20		wild	Charadriiformes	Laridae	Larus	Lesser black-backed gull	Larus fuscus
	AI	-	-	AR9908/1	-	NRL AIV		2016		2016-11-26		wild	Charadriiformes	Laridae	Larus	Great black-backed gull	Larus marinus
	AI	-	-	AR8448	-	NRL AIV		2016		2016-11-07		wild	Anseriformes	Anatidae	Aythya	Tufted duck	Aythya fuligula
	AI	-	-	AR9132	-	NRL AIV		2016		2016-11-16		wild	Anseriformes	Anatidae	Aythya	Tufted duck	Aythya fuligula
	AI	-	-	AR10386	-	NRL AIV		2016		2016-12-01		wild	Anseriformes	Anatidae	Branta	Brant	Branta bernicla
	AI	-	-	AR9090/1	-	NRL AIV		2016		2016-11-16		wild	Anseriformes	Anatidae	Aythya	Greater scaup	Aythya marila
	AI	-	-	AR8447	-	NRL AIV		2016		2016-11-07		wild	Anseriformes	Anatidae	Aythya	Tufted duck	Aythya fuligula
	AI	-	-	AR8838	-	NRL AIV		2016		2016-11-13		wild	Charadriiformes	Laridae	Larus	Great black-backed gull	Larus marinus
	AI	-	-	AR10864	-	NRL AIV		2016		2016-12-14		wild	Anseriformes	Anatidae	Aythya	Tufted duck	Aythya fuligula
	AI	-	-	AR10062/1	-	NRL AIV		2016		2016-11-30		wild	Charadriiformes	Laridae	-	-	-
	AI	-	-	AR8619/1	-	NRL AIV		2016		2016-11-11		wild	Charadriiformes	Laridae	Larus	Great black-backed gull	Larus marinus
	AI	-	-	AR9783/1	-	NRL AIV		2016		2016-11-23		wild	Anseriformes	Anatidae	Anas	Mallard	Anas platyrhynchos
	AI	-	-	AR10234/1	-	NRL AIV		2016		2016-12-01		wild	Charadriiformes	Laridae	Larus	Great black-backed gull	Larus marinus
	AI	-	-	AR11103	-	NRL AIV		2016		2016-12-20		wild	Anseriformes	Anatidae	Branta	Canada goose	Branta canadensis
	AI	-	-	AR9907/1	-	NRL AIV		2016		2016-11-26		wild	Charadriiformes	Laridae	Larus	European herring gull	Larus argentatus
	AI	-	-	AR11034/1	-	NRL AIV		2016		2016-12-15		wild	Anseriformes	Anatidae	Anas	Mallard	Anas platyrhynchos
	AI	-	-	AR9551	-	NRL AIV		2016		2016-11-18		wild	Anseriformes	Anatidae	Cygnus	Black swan	Cygnus atratus
	AI	-	-	AR11104	-	NRL AIV		2016		2016-12-20		wild	Anseriformes	Anatidae	Branta	Canada goose	Branta canadensis
	AI	-	-	AR8665/1	-	NRL AIV		2016		2016-11-11		wild	Anseriformes	Anatidae	Aythya	Greater scaup	Aythya marila
	AI	-	-	AR10452/1	-	NRL AIV		2016		2016-12-08		wild	Anseriformes	Anatidae	Aythya	Tufted duck	Aythya fuligula
	AI	-	-	AR9638	-	NRL AIV		2016		2016-11-19		wild	Anseriformes	Anatidae	Aythya	Tufted duck	Aythya fuligula
	AI	-	-	AR8662/1	-	NRL AIV		2016		2016-11-11		wild	Anseriformes	Anatidae	Aythya	Greater scaup	Aythya marila
	AI	-	-	AR9688/1	-	NRL AIV		2016		2016-11-19		wild	Charadriiformes	Laridae	Larus	Great black-backed gull	Larus marinus
	AI	-	-	AR11213/1	-	NRL AIV		2016		2016-12-21		wild	Charadriiformes	Laridae	Larus	European herring gull	Larus argentatus
	AI	-	-	AR9363/1	-	NRL AIV		2016		2016-11-17		wild	Anseriformes	Anatidae	Aythya	Tufted duck	Aythya fuligula
	AI	-	-	AR8640/1	-	NRL AIV		2016		2016-11-11		wild	Anseriformes	Anatidae	Aythya	Tufted duck	Aythya fuligula
	AI	-	-	AR9409/1	-	NRL AIV		2016		2016-11-18		wild	Anseriformes	Anatidae	Cygnus	Mute swan	Cygnus olor
	AI	-	-	AR91/1	-	NRL AIV		2016		2016-12-31		wild	Anseriformes	Anatidae	-	-	-
	AI	-	-	AR8660/1	-	NRL AIV		2016		2016-11-11		wild	Anseriformes	Anatidae	Aythya	Greater scaup	Aythya marila
	AI	-	-	AR9058/1	-	NRL AIV		2016		2016-11-15		wild	Anseriformes	Anatidae	Somateria	Common eider	Somateria mollissima
	AI	-	-	AR9416/1	-	NRL AIV		2016		2016-11-18		wild	Charadriiformes	Laridae	Larus	Great black-backed gull	Larus marinus
	AI	-	-	AR9929/1	-	NRL AIV		2016		2016-11-26		wild	Charadriiformes	Laridae	Larus	Great black-backed gull	Larus marinus
	AI	-	-	AR11111/1	-	NRL AIV		2016		2016-12-20		wild	Accipitriformes	Accipitridae	Buteo	-	-
	AI	-	-	AR10059/1	-	NRL AIV		2016		2016-11-29		wild	Anseriformes	Anatidae	Anas	Mallard	Anas platyrhynchos
	AI	-	-	AR9706/1	-	NRL AIV		2016		2016-11-20		wild	Anseriformes	Anatidae	Aythya	Tufted duck	Aythya fuligula
	AI	-	-	AR11358/1	-	NRL AIV		2016		2016-12-23		wild	Strigiformes	Strigidae	Bubo	Eurasian eagle-owl	Bubo bubo
	AI	-	-	AR8632/1	-	NRL AIV		2016		2016-11-11		wild	Charadriiformes	Laridae	Larus	-	-
	AI	-	-	AR10222/16	-	NRL AIV		2016		2016-12-01		wild	Accipitriformes	Accipitridae	Buteo	Common buzzard	Buteo buteo
	AI	-	-	AR8657/1	-	NRL AIV		2016		2016-11-11		wild	Anseriformes	Anatidae	Aythya	Greater scaup	Aythya marila
	AI	-	-	AR9707/1	-	NRL AIV		2016		2016-11-20		wild	Anseriformes	Anatidae	Aythya	Tufted duck	Aythya fuligula
	AI	-	-	AR10075/1	-	NRL AIV		2016		2016-11-30		wild	Anseriformes	Anatidae	Aythya	Common pochard	Aythya ferina
	AI	-	-	AR8438	-	NRL AIV		2016		2016-11-07		wild	Anseriformes	Anatidae	Aythya	Tufted duck	Aythya fuligula
	AI	-	-	AR10646/1	-	NRL AIV		2016		2016-12-14		wild	Anseriformes	Anatidae	Anser	Greylag goose	Anser anser
	AI	-	-	AR8450	-	NRL AIV		2016		2016-11-07		wild	Anseriformes	Anatidae	Aythya	Tufted duck	Aythya fuligula
	AI	-	-	AR11033/1	-	NRL AIV		2016		2016-12-15		wild	Anseriformes	Anatidae	Anas	Mallard	Anas platyrhynchos
	AI	-	-	AR8648/1	-	NRL AIV		2016		2016-11-11		wild	Charadriiformes	Laridae	Larus	European herring gull	Larus argentatus
	AI	-	-	AR9122	-	NRL AIV		2016		2016-11-16		wild	Anseriformes	Anatidae	Aythya	Tufted duck	Aythya fuligula
	AI	-	-	AR10227/1	-	NRL AIV		2016		2016-12-01		wild	Accipitriformes	Accipitridae	Haliaeetus	White-tailed eagle	Haliaeetus albicilla
	AI	-	-	AR9848/1	-	NRL AIV		2016		2016-11-24		wild	Anseriformes	Anatidae	Cygnus	Mute swan	Cygnus olor
	AI	-	-	AR9352/2	-	NRL AIV		2016		2016-11-16		wild	Accipitriformes	Accipitridae	Buteo	Common buzzard	Buteo buteo
	AI	-	-	AR11083/1	-	NRL AIV		2016		2016-12-16		wild	Anseriformes	Anatidae	Anas	Mallard	Anas platyrhynchos
	AI	-	-	AR9910/1	-	NRL AIV		2016		2016-11-26		wild	Charadriiformes	Laridae	Larus	European herring gull	Larus argentatus
	AI	-	-	AR9624/3	-	NRL AIV		2016		2016-11-19		wild	Anseriformes	Anatidae	Cygnus	Mute swan	Cygnus olor
	AI	-	-	AR9091/1	-	NRL AIV		2016		2016-11-16		wild	Anseriformes	Anatidae	Aythya	Greater scaup	Aythya marila
	AI	-	-	AR8432	-	NRL AIV		2016		2016-11-07		wild	Anseriformes	Anatidae	Aythya	Tufted duck	Aythya fuligula
	AI	-	-	AR10330	-	NRL AIV		2016		2016-12-05		wild	Accipitriformes	Accipitridae	Accipiter	Northern goshawk	Accipiter gentilis
	AI	-	-	AR9934/1	-	NRL AIV		2016		2016-11-26		wild	Charadriiformes	Laridae	Larus	European herring gull	Larus argentatus
	AI	-	-	AR9106/1	-	NRL AIV		2016		2016-11-16		wild	Charadriiformes	Laridae	Larus	European herring gull	Larus argentatus
	AI	-	-	AR8469	-	NRL AIV		2016		2016-11-08		wild	Anseriformes	Anatidae	Aythya	Tufted duck	Aythya fuligula
	AI	-	-	AR10451/1	-	NRL AIV		2016		2016-12-08		wild	Accipitriformes	Accipitridae	Buteo	-	-
	AI	-	-	AR8471	-	NRL AIV		2016		2016-11-08		wild	Anseriformes	Anatidae	Aythya	Tufted duck	Aythya fuligula
	AI	-	-	AR9759/1	-	NRL AIV		2016		2016-11-23		wild	Anseriformes	Anatidae	Aythya	Common pochard	Aythya ferina
	AI	-	-	AR9801/1	-	NRL AIV		2016		2016-11-23		wild	Charadriiformes	Laridae	Larus	European herring gull	Larus argentatus
	AI	-	-	AR9931/1	-	NRL AIV		2016		2016-11-26		wild	Charadriiformes	Laridae	Larus	Great black-backed gull	Larus marinus
	AI	-	-	AR9825/1	-	NRL AIV		2016		2016-11-24		wild	Accipitriformes	Accipitridae	Buteo	-	-
	AI	-	-	AR9625/3	-	NRL AIV		2016		2016-11-19		wild	Anseriformes	Anatidae	Aythya	Tufted duck	Aythya fuligula
	AI	-	-	AR11502	-	NRL AIV		2016		2016-12-27		wild	Anseriformes	Anatidae	Branta	Canada goose	Branta canadensis
	AI	-	-	AR8441	-	NRL AIV		2016		2016-11-07		wild	Anseriformes	Anatidae	Aythya	Tufted duck	Aythya fuligula
	AI	-	-	AR8655/1	-	NRL AIV		2016		2016-11-11		wild	Anseriformes	Anatidae	Aythya	Greater scaup	Aythya marila
	AI	-	-	AR8866/1	-	NRL AIV		2016		2016-11-15		wild	Anseriformes	Anatidae	Aythya	Tufted duck	Aythya fuligula
	AI	-	-	AR9756/1	-	NRL AIV		2016		2016-11-23		wild	Anseriformes	Anatidae	Aythya	Tufted duck	Aythya fuligula
	AI	-	-	AR9121	-	NRL AIV		2016		2016-11-16		wild	Anseriformes	Anatidae	Aythya	Tufted duck	Aythya fuligula
	AI	-	-	AR9417/1	-	NRL AIV		2016		2016-11-18		wild	Anseriformes	Anatidae	Anser	Greylag goose	Anser anser
	AI	-	-	AR9850/1	-	NRL AIV		2016		2016-11-24		wild	Casuariiformes	Casuariidae	Dromaius	Emu	Dromaius novaehollandiae
	AI	-	-	AR10390	-	NRL AIV		2016		2016-12-01		wild	Anseriformes	Anatidae	Branta	Red-breasted goose	Branta ruficollis
	AI	-	-	AR10363/1	-	NRL AIV		2016		2016-12-06		wild	Accipitriformes	Accipitridae	Buteo	Common buzzard	Buteo buteo
	AI	-	-	AR9698/1	-	NRL AIV		2016		2016-11-19		wild	Charadriiformes	Laridae	Larus	European herring gull	Larus argentatus
	AI	-	-	AR9101/1	-	NRL AIV		2016		2016-11-16		wild	Anseriformes	Anatidae	Anas	northern pintail	Anas acuta
	AI	-	-	AR9911/1	-	NRL AIV		2016		2016-11-26		wild	Charadriiformes	Laridae	Larus	European herring gull	Larus argentatus
	AI	-	-	AR10076/1	-	NRL AIV		2016		2016-11-30		wild	Charadriiformes	Laridae	Chroicocephalus	Black-headed gull	Chroicocephalus ridibundus
	AI	-	-	AR10040	-	NRL AIV		2016		2016-11-29		wild	Charadriiformes	Laridae	Larus	European herring gull	Larus argentatus
	AI	-	-	AR8443	-	NRL AIV		2016		2016-11-07		wild	Anseriformes	Anatidae	Aythya	Tufted duck	Aythya fuligula
	AI	-	-	AR9823/1	-	NRL AIV		2016		2016-11-24		wild	Charadriiformes	Laridae	Larus	European herring gull	Larus argentatus
	AI	-	-	AR8433	-	NRL AIV		2016		2016-11-07		wild	Anseriformes	Anatidae	Aythya	Tufted duck	Aythya fuligula
	AI	-	-	AR9696/1	-	NRL AIV		2016		2016-11-19		wild	Charadriiformes	Laridae	Larus	European herring gull	Larus argentatus
	AI	-	-	AR9061/1	-	NRL AIV		2016		2016-11-15		wild	Podicipediformes	Podicipedidae	Podiceps	Great crested grebe	Podiceps cristatus
	AI	-	-	AR9792/1	-	NRL AIV		2016		2016-11-23		wild	Charadriiformes	Laridae	Larus	Great black-backed gull	Larus marinus
	AI	-	-	AR10060/1	-	NRL AIV		2016		2016-11-29		wild	Anseriformes	Anatidae	Cygnus	Mute swan	Cygnus olor
	AI	-	-	AR8652/1	-	NRL AIV		2016		2016-11-11		wild	Charadriiformes	Laridae	Larus	European herring gull	Larus argentatus
	AI	-	-	AR10077/1	-	NRL AIV		2016		2016-11-30		wild	Accipitriformes	Accipitridae	Haliaeetus	White-tailed eagle	Haliaeetus albicilla
	AI	-	-	AR9554	-	NRL AIV		2016		2016-11-18		wild	Anseriformes	Anatidae	Netta	Red-crested pochard	Netta rufina
	AI	-	-	AR9854/1	-	NRL AIV		2016		2016-11-24		wild	Anseriformes	Anatidae	Anas	Mallard	Anas platyrhynchos
	AI	-	-	AR8834/1	-	NRL AIV		2016		2016-11-12		wild	Anseriformes	Anatidae	Aythya	Tufted duck	Aythya fuligula
	AI	-	-	AR9694/1	-	NRL AIV		2016		2016-11-19		wild	Charadriiformes	Laridae	Larus	European herring gull	Larus argentatus
	AI	-	-	AR8440	-	NRL AIV		2016		2016-11-07		wild	Anseriformes	Anatidae	Aythya	Tufted duck	Aythya fuligula
	AI	-	-	AR10039	-	NRL AIV		2016		2016-11-29		wild	Charadriiformes	Laridae	Larus	European herring gull	Larus argentatus
	AI	-	-	AR8567/1	-	NRL AIV		2016		2016-11-10		wild	Anseriformes	Anatidae	Aythya	Greater scaup	Aythya marila
	AI	-	-	AR9689/1	-	NRL AIV		2016		2016-11-19		wild	Charadriiformes	Laridae	Larus	European herring gull	Larus argentatus
	AI	-	-	AR8649/1	-	NRL AIV		2016		2016-11-11		wild	Charadriiformes	Laridae	Larus	European herring gull	Larus argentatus
	AI	-	-	AR8563/1	-	NRL AIV		2016		2016-11-10		wild	Suliformes	Phalacrocoracidae	Phalacrocorax	Great cormorant	Phalacrocorax carbo
	AI	-	-	AR9757/1	-	NRL AIV		2016		2016-11-23		wild	Accipitriformes	Accipitridae	Haliaeetus	White-tailed eagle	Haliaeetus albicilla
	AI	-	-	AR11712/1	-	NRL AIV		2016		2016-12-31		wild	Strigiformes	-	-	-	-
	AI	-	-	AR8807	-	NRL AIV		2016		2016-11-12		wild	Anseriformes	Anatidae	Aythya	Common pochard	Aythya ferina
	AI	-	-	AR8664/1	-	NRL AIV		2016		2016-11-11		wild	Anseriformes	Anatidae	Aythya	Greater scaup	Aythya marila
	AI	-	-	AR8569/1	-	NRL AIV		2016		2016-11-10		wild	Anseriformes	Anatidae	Somateria	Common eider	Somateria mollissima
	AI	-	-	AR8666/1	-	NRL AIV		2016		2016-11-11		wild	Anseriformes	Anatidae	Aythya	Greater scaup	Aythya marila
	AI	-	-	AR11715/1	-	NRL AIV		2016		2016-12-31		wild	Anseriformes	Anatidae	Branta	Barnacle goose	Branta leucopsis
	AI	-	-	AR9794/1	-	NRL AIV		2016		2016-11-23		wild	Charadriiformes	Laridae	Larus	European herring gull	Larus argentatus
	AI	-	-	AR9628/3	-	NRL AIV		2016		2016-11-19		wild	Gruiformes	Rallidae	Fulica	Eurasian coot	Fulica atra
	AI	-	-	AR9912/1	-	NRL AIV		2016		2016-11-26		wild	Anseriformes	Anatidae	Mergus	Common merganser	Mergus merganser
	AI	-	-	AR10318	-	NRL AIV		2016		2016-12-02		wild	Accipitriformes	Accipitridae	Accipiter	Eurasian sparrowhawk	Accipiter nisus
	AI	-	-	AR8658/1	-	NRL AIV		2016		2016-11-11		wild	Anseriformes	Anatidae	Aythya	Greater scaup	Aythya marila
	AI	-	-	AR8614/1	-	NRL AIV		2016		2016-11-11		wild	Anseriformes	Anatidae	Aythya	Greater scaup	Aythya marila
	AI	-	-	AR8690	-	NRL AIV		2016		2016-11-11		wild	Anseriformes	Anatidae	Aythya	Tufted duck	Aythya fuligula
	AI	-	-	AR8692	-	NRL AIV		2016		2016-11-11		wild	Anseriformes	Anatidae	Aythya	Tufted duck	Aythya fuligula
	AI	-	-	AR8693	-	NRL AIV		2016		2016-11-11		wild	Anseriformes	Anatidae	Aythya	Tufted duck	Aythya fuligula
	AI	-	-	AR8675	-	NRL AIV		2016		2016-11-11		wild	Podicipediformes	Podicipedidae	Tachybaptus	Little grebe	Tachybaptus ruficollis
	AI	-	-	AR8676	-	NRL AIV		2016		2016-11-11		wild	Podicipediformes	Podicipedidae	Tachybaptus	Little grebe	Tachybaptus ruficollis
	AI	-	-	AR8677	-	NRL AIV		2016		2016-11-11		wild	Gruiformes	Rallidae	Fulica	Eurasian coot	Fulica atra
	AI	-	-	AR8868/1	-	NRL AIV		2016		2016-11-15		wild	Passeriformes	Corvidae	Corvus	Carrion crow	Corvus corone
	AI	-	-	AR8869/1	-	NRL AIV		2016		2016-11-15		wild	Pelecaniformes	Ardeidae	Ardea	Grey heron	Ardea cinerea
	AI	-	-	AR8678	-	NRL AIV		2016		2016-11-11		wild	Anseriformes	Anatidae	Aythya	Tufted duck	Aythya fuligula
	AI	-	-	AR8679	-	NRL AIV		2016		2016-11-11		wild	Anseriformes	Anatidae	Aythya	Tufted duck	Aythya fuligula
	AI	-	-	AR8680	-	NRL AIV		2016		2016-11-11		wild	Anseriformes	Anatidae	Aythya	Tufted duck	Aythya fuligula
	AI	-	-	AR8681	-	NRL AIV		2016		2016-11-11		wild	Podicipediformes	Podicipedidae	Podiceps	Great crested grebe	Podiceps cristatus
	AI	-	-	AR8682	-	NRL AIV		2016		2016-11-11		wild	Anseriformes	Anatidae	Aythya	Tufted duck	Aythya fuligula
	AI	-	-	AR8683	-	NRL AIV		2016		2016-11-11		wild	Anseriformes	Anatidae	Aythya	Tufted duck	Aythya fuligula
	AI	-	-	AR8684	-	NRL AIV		2016		2016-11-11		wild	Anseriformes	Anatidae	Aythya	Tufted duck	Aythya fuligula
	AI	-	-	AR8685	-	NRL AIV		2016		2016-11-11		wild	Anseriformes	Anatidae	Aythya	Tufted duck	Aythya fuligula
	AI	-	-	AR8686	-	NRL AIV		2016		2016-11-11		wild	Anseriformes	Anatidae	Aythya	Tufted duck	Aythya fuligula
	AI	-	-	AR8687	-	NRL AIV		2016		2016-11-11		wild	Anseriformes	Anatidae	Aythya	Tufted duck	Aythya fuligula
	AI	-	-	AR8688	-	NRL AIV		2016		2016-11-11		wild	Podicipediformes	Podicipedidae	Podiceps	Great crested grebe	Podiceps cristatus
	AI	-	-	AR8870	-	NRL AIV		2016		2016-11-15		wild	Anseriformes	Anatidae	Aythya	Common pochard	Aythya ferina
	AI	-	-	AR8871/1	-	NRL AIV		2016		2016-11-15		wild	Anseriformes	Anatidae	Cygnus	Mute swan	Cygnus olor
	AI	-	-	AR8867	-	NRL AIV		2016		2016-11-15		wild	Anseriformes	Anatidae	Cygnus	Mute swan	Cygnus olor
	AI	-	-	AR9634	-	NRL AIV		2016		2016-11-19		wild	Anseriformes	Anatidae	Aythya	Tufted duck	Aythya fuligula
	AI	-	-	AR10218/1	-	NRL AIV		2016		2016-12-01		wild	Anseriformes	Anatidae	Aythya	Tufted duck	Aythya fuligula
	AI	-	-	AR1004 /17	-	NRL AIV		2017		2017-02-04		wild	Anseriformes	Anatidae	Anas	Mallard	Anas platyrhynchos
	AI	-	-	AR1006 /17	-	NRL AIV		2017		2017-02-04		wild	Anseriformes	Anatidae	-	-	-
	AI	-	-	AR1101 /17	-	NRL AIV		2017		2017-02-06		wild	Anseriformes	Anatidae	-	-	-
	AI	-	-	AR1269 /17	-	NRL AIV		2017		2017-02-11		wild	Anseriformes	Anatidae	-	-	-
	AI	-	-	AR1009 /17	-	NRL AIV		2017		2017-02-04		wild	Anseriformes	Anatidae	Anas	Mallard	Anas platyrhynchos
	AI	-	-	AR1073 /17	-	NRL AIV		2017		2017-02-06		wild	Anseriformes	Anatidae	-	-	-
	AI	-	-	AR1075 /17	-	NRL AIV		2017		2017-02-06		wild	Anseriformes	Anatidae	Anser	Greylag goose	Anser anser
	AI	-	-	AR1092 /17	-	NRL AIV		2017		2017-02-06		wild	Anseriformes	Anatidae	Anas	Mallard	Anas platyrhynchos
	AI	-	-	AR1096 /17	-	NRL AIV		2017		2017-02-06		wild	Accipitriformes	Accipitridae	Buteo	Common buzzard	Buteo buteo
	AI	-	-	AR249	-	NRL AIV		2017		2017-01-11		wild	Anseriformes	Anatidae	-	-	-
	AI	-	-	AR1512 /17	-	NRL AIV		2017		2017-02-17		wild	Pelecaniformes	Ardeidae	Ardea	Grey heron	Ardea cinerea
	AI	-	-	AR1444/1	-	NRL AIV		2017		2017-02-16		wild	Anseriformes	Anatidae	-	-	-
	AI	-	-	AR1659/1 /17	-	NRL AIV		2017		2017-02-24		wild	Anseriformes	Anatidae	-	-	-
	AI	-	-	AR1529 /17	-	NRL AIV		2017		2017-02-17		wild	Anseriformes	Anatidae	Cygnus	Mute swan	Cygnus olor
	AI	-	-	AR1753 /17	-	NRL AIV		2017		2017-02-28		wild	Anseriformes	Anatidae	-	-	-
	AI	-	-	AR90/1	-	NRL AIV		2017		2017-01-04		wild	Anseriformes	Anatidae	-	-	-
	AI	-	-	AR1534/1 /17	-	NRL AIV		2017		2017-02-17		wild	Anseriformes	Anatidae	Cygnus	Mute swan	Cygnus olor
	AI	-	-	AR194	-	NRL AIV		2017		2017-01-06		wild	Anseriformes	Anatidae	Aix	Wood duck	Aix sponsa
	AI	-	-	AR108	-	NRL AIV		2017		2017-01-05		wild	Anseriformes	Anatidae	Cygnus	-	-
	AI	-	-	AR195	-	NRL AIV		2017		2017-01-06		wild	Anseriformes	Anatidae	Cygnus	Mute swan	Cygnus olor
	AI	-	-	AR1163/1 /17	-	NRL AIV		2017		2017-02-08		wild	Accipitriformes	Accipitridae	Buteo	Common buzzard	Buteo buteo
	AI	-	-	AR1007 /17	-	NRL AIV		2017		2017-02-04		wild	Anseriformes	Anatidae	Anser	-	-
	AI	-	-	AR1112/1 /17	-	NRL AIV		2017		2017-02-07		wild	Accipitriformes	Accipitridae	Buteo	-	-
	AI	-	-	AR964	-	NRL AIV		2017		2017-02-02		wild	Anseriformes	Anatidae	Cygnus	Mute swan	Cygnus olor
	AI	-	-	AR993	-	NRL AIV		2017		2017-02-03		wild	Anseriformes	Anatidae	Alopochen	Egyptian goose	Alopochen aegyptiaca
	AI	-	-	AR1070	-	NRL AIV		2017		2017-02-06		wild	Anseriformes	Anatidae	Cygnus	Mute swan	Cygnus olor
	AI	-	-	AR1202 /17	-	NRL AIV		2017		2017-02-10		wild	Anseriformes	Anatidae	Cygnus	Mute swan	Cygnus olor
	AI	-	-	AR1203 /17	-	NRL AIV		2017		2017-02-10		wild	Anseriformes	Anatidae	Cygnus	Mute swan	Cygnus olor
	AI	-	-	AR1204 /17	-	NRL AIV		2017		2017-02-10		wild	Pelecaniformes	Ardeidae	Ardea	Grey heron	Ardea cinerea
	AI	-	-	AR1206 /17	-	NRL AIV		2017		2017-02-10		wild	Anseriformes	Anatidae	Cygnus	Mute swan	Cygnus olor
	AI	-	-	AR1208 /17	-	NRL AIV		2017		2017-02-10		wild	Pelecaniformes	Ardeidae	Ardea	Great egret	Ardea alba
	AI	-	-	AR1498 /17	-	NRL AIV		2017		2017-02-17		wild	Anseriformes	Anatidae	Cygnus	Mute swan	Cygnus olor
	AI	-	-	AR1499 /17	-	NRL AIV		2017		2017-02-17		wild	Pelecaniformes	Ardeidae	Ardea	Great egret	Ardea alba
	AI	-	-	AR1168/1 /17	-	NRL AIV		2017		2017-02-09		wild	Accipitriformes	Accipitridae	Buteo	Common buzzard	Buteo buteo
	AI	-	-	AR1117/1 /17	-	NRL AIV		2017		2017-02-07		wild	Accipitriformes	Accipitridae	Buteo	-	-
	AI	-	-	AR1182/1 /17	-	NRL AIV		2017		2017-02-09		wild	Accipitriformes	Accipitridae	Buteo	Common buzzard	Buteo buteo
	AI	-	-	AR1183/1 /17	-	NRL AIV		2017		2017-02-09		wild	Accipitriformes	Accipitridae	Buteo	Common buzzard	Buteo buteo
	AI	-	-	AR1535/1 /17	-	NRL AIV		2017		2017-02-17		wild	Charadriiformes	Laridae	-	-	-
	AI	-	-	AR1500 /17	-	NRL AIV		2017		2017-02-17		wild	Accipitriformes	Accipitridae	Buteo	Common buzzard	Buteo buteo
	AI	-	-	AR1501 /17	-	NRL AIV		2017		2017-02-17		wild	Accipitriformes	Accipitridae	Buteo	Common buzzard	Buteo buteo
	AI	-	-	AR1117/2 /17	-	NRL AIV		2017		2017-02-07		wild	Accipitriformes	Accipitridae	Buteo	-	-
	AI	-	-	AR1502 /17	-	NRL AIV		2017		2017-02-17		wild	Accipitriformes	Accipitridae	Buteo	Common buzzard	Buteo buteo
	AI	-	-	AR1193 /17	-	NRL AIV		2017		2017-02-10		wild	Anseriformes	Anatidae	Anas	Mallard	Anas platyrhynchos
	AI	-	-	AR1128/1 /17	-	NRL AIV		2017		2017-02-07		wild	Accipitriformes	Accipitridae	Buteo	-	-
	AI	-	-	AR1233/1 /17	-	NRL AIV		2017		2017-02-10		wild	Accipitriformes	Accipitridae	Buteo	Common buzzard	Buteo buteo
	AI	-	-	AR1234/1 /17	-	NRL AIV		2017		2017-02-10		wild	Accipitriformes	Accipitridae	Buteo	Common buzzard	Buteo buteo
	AI	-	-	AR1956 /17	-	NRL AIV		2017		2017-03-07		wild	Pelecaniformes	Ardeidae	Ardea	Grey heron	Ardea cinerea
	AI	-	-	AR1151 /17	-	NRL AIV		2017		2017-02-08		wild	Accipitriformes	Accipitridae	Buteo	-	-
	AI	-	-	AR1164 /17	-	NRL AIV		2017		2017-02-08		wild	Anseriformes	Anatidae	Anser	-	-
	AI	-	-	AR1165 /17	-	NRL AIV		2017		2017-02-08		wild	Anseriformes	Anatidae	Anser	-	-
	AI	-	-	AR1176/1 /17	-	NRL AIV		2017		2017-02-09		wild	Accipitriformes	Accipitridae	Buteo	-	-
	AI	-	-	AR1185 /17	-	NRL AIV		2017		2017-02-09		wild	Accipitriformes	Accipitridae	Buteo	-	-
	AI	-	-	AR1670	-	NRL AIV		2017		2017-02-24		wild	Columbiformes	Columbidae	-	-	-
	AI	-	-	AR1197 /17	-	NRL AIV		2017		2017-02-10		wild	Anseriformes	Anatidae	Anser	-	-
	AI	-	-	AR1264 /17	-	NRL AIV		2017		2017-02-10		wild	Anseriformes	Anatidae	Anser	-	-
	AI	-	-	AR1072 /17	-	NRL AIV		2017		2017-02-06		wild	Anseriformes	Anatidae	Cygnus	Mute swan	Cygnus olor
	AI	-	-	AR1071 /17	-	NRL AIV		2017		2017-02-06		wild	Anseriformes	Anatidae	Cygnus	Mute swan	Cygnus olor
	AI	-	-	AR1267/1 /17	-	NRL AIV		2017		2017-02-10		wild	Anseriformes	Anatidae	Anser	-	-
	AI	-	-	AR1302 /17	-	NRL AIV		2017		2017-02-14		wild	Anseriformes	Anatidae	Anser	Greylag goose	Anser anser
	AI	-	-	AR1270 /17	-	NRL AIV		2017		2017-02-11		wild	Accipitriformes	Accipitridae	Buteo	-	-
	AI	-	-	AR1308/1	-	NRL AIV		2017		2017-02-14		wild	Anseriformes	Anatidae	Anas	Mallard	Anas platyrhynchos
	AI	-	-	AR1313/1 /17	-	NRL AIV		2017		2017-02-14		wild	Accipitriformes	-	-	-	-
	AI	-	-	AR1314/1 /17	-	NRL AIV		2017		2017-02-14		wild	Accipitriformes	Accipitridae	Buteo	Common buzzard	Buteo buteo
	AI	-	-	AR1353/1 /17	-	NRL AIV		2017		2017-02-14		wild	Anseriformes	Anatidae	Anser	Greylag goose	Anser anser
	AI	-	-	AR1186 /17	-	NRL AIV		2017		2017-02-09		wild	Strigiformes	Strigidae	Strix	Tawny owl	Strix aluco
	AI	-	-	AR1931 /17	-	NRL AIV		2017		2017-03-03		wild	Anseriformes	Anatidae	Cygnus	Whooper swan	Cygnus cygnus
	AI	-	-	AR1297/1 /17	-	NRL AIV		2017		2017-02-13		wild	Accipitriformes	Accipitridae	Buteo	-	-
	AI	-	-	AR1074 /17	-	NRL AIV		2017		2017-02-06		wild	Anseriformes	Anatidae	Alopochen	Egyptian goose	Alopochen aegyptiaca
	AI	-	-	AR1354/1 /17	-	NRL AIV		2017		2017-02-14		wild	Anseriformes	Anatidae	Anas	Mallard	Anas platyrhynchos
	AI	-	-	AR1792 /17	-	NRL AIV		2017		2017-03-01		wild	Anseriformes	Anatidae	Cygnus	Mute swan	Cygnus olor
	AI	-	-	AR1299/1 /17	-	NRL AIV		2017		2017-02-13		wild	Accipitriformes	Accipitridae	Buteo	-	-
	AI	-	-	AR1300/1 /17	-	NRL AIV		2017		2017-02-13		wild	Anseriformes	Anatidae	Cygnus	-	-
	AI	-	-	AR1301 /17	-	NRL AIV		2017		2017-02-14		wild	Anseriformes	Anatidae	Anser	-	-
	AI	-	-	AR1306/1 /17	-	NRL AIV		2017		2017-02-14		wild	Accipitriformes	Accipitridae	Buteo	-	-
	AI	-	-	AR1315/1 /17	-	NRL AIV		2017		2017-02-14		wild	Pelecaniformes	Ardeidae	Ardea	Great egret	Ardea alba
	AI	-	-	AR1503 /17	-	NRL AIV		2017		2017-02-17		wild	Anseriformes	Anatidae	Anser	Greylag goose	Anser anser
	AI	-	-	AR1504 /17	-	NRL AIV		2017		2017-02-17		wild	Anseriformes	Anatidae	Anser	Greylag goose	Anser anser
	AI	-	-	AR1317/1 /17	-	NRL AIV		2017		2017-02-14		wild	Charadriiformes	Laridae	-	-	-
	AI	-	-	AR1362/1 /17	-	NRL AIV		2017		2017-02-14		wild	Accipitriformes	Accipitridae	Accipiter	Northern goshawk	Accipiter gentilis
	AI	-	-	AR1322 /17	-	NRL AIV		2017		2017-02-14		wild	Accipitriformes	Accipitridae	Haliaeetus	White-tailed eagle	Haliaeetus albicilla
	AI	-	-	AR1357/1 /17	-	NRL AIV		2017		2017-02-14		wild	Charadriiformes	Laridae	Chroicocephalus	Black-headed gull	Chroicocephalus ridibundus
	AI	-	-	AR1271 /17	-	NRL AIV		2017		2017-02-11		wild	Falconiformes	Falconidae	Falco	-	-
	AI	-	-	AR1358/1 /17	-	NRL AIV		2017		2017-02-14		wild	Charadriiformes	Laridae	-	-	-
	AI	-	-	AR203/1	-	NRL AIV		2017		2017-01-09		wild	Charadriiformes	Laridae	-	-	-
	AI	-	-	AR896/1	-	NRL AIV		2017		2017-02-01		wild	Suliformes	Phalacrocoracidae	Phalacrocorax	Great cormorant	Phalacrocorax carbo
	AI	-	-	AR1360/1 /17	-	NRL AIV		2017		2017-02-14		wild	Anseriformes	Anatidae	Cygnus	Mute swan	Cygnus olor
	AI	-	-	AR1957 /17	-	NRL AIV		2017		2017-03-07		wild	Anseriformes	Anatidae	Cygnus	-	-
	AI	-	-	AR1119/1 /17	-	NRL AIV		2017		2017-02-07		wild	Charadriiformes	Laridae	-	-	-
	AI	-	-	AR1431 /17	-	NRL AIV		2017		2017-02-16		wild	Anseriformes	Anatidae	Anas	Mallard	Anas platyrhynchos
	AI	-	-	AR1355/1 /17	-	NRL AIV		2017		2017-02-14		wild	Anseriformes	Anatidae	Anser	-	-
	AI	-	-	AR1361/1 /17	-	NRL AIV		2017		2017-02-14		wild	Anseriformes	Anatidae	Cygnus	Mute swan	Cygnus olor
	AI	-	-	AR251/1	-	NRL AIV		2017		2017-01-11		wild	Charadriiformes	Laridae	Larus	Common gull	Larus canus
	AI	-	-	AR1363/1 /17	-	NRL AIV		2017		2017-02-14		wild	Pelecaniformes	Ardeidae	Ardea	Grey heron	Ardea cinerea
	AI	-	-	AR1459/1 /17	-	NRL AIV		2017		2017-02-16		wild	Pelecaniformes	Ardeidae	Ardea	Great egret	Ardea alba
	AI	-	-	AR1507 /17	-	NRL AIV		2017		2017-02-17		wild	Anseriformes	Anatidae	Anser	Greylag goose	Anser anser
	AI	-	-	AR1356/1 /17	-	NRL AIV		2017		2017-02-14		wild	Anseriformes	Anatidae	Anser	-	-
	AI	-	-	AR1509 /17	-	NRL AIV		2017		2017-02-17		wild	Anseriformes	Anatidae	Anser	Greylag goose	Anser anser
	AI	-	-	AR1475/1 /17	-	NRL AIV		2017		2017-02-16		wild	Anseriformes	Anatidae	Anas	Mallard	Anas platyrhynchos
	AI	-	-	AR1359/1 /17	-	NRL AIV		2017		2017-02-14		wild	Anseriformes	Anatidae	Anser	-	-
	AI	-	-	AR1118/1 /17	-	NRL AIV		2017		2017-02-07		wild	Anseriformes	Anatidae	Cygnus	-	-
	AI	-	-	AR1610/1 /17	-	NRL AIV		2017		2017-02-23		wild	Pelecaniformes	Ardeidae	Ardea	Grey heron	Ardea cinerea
	AI	-	-	AR1512 /17	-	NRL AIV		2017		2017-02-17		wild	Anseriformes	Anatidae	Anser	Greylag goose	Anser anser
	AI	-	-	AR1534/1	-	NRL AIV		2017		2017-02-17		wild	Anseriformes	Anatidae	Cygnus	-	-
	AI	-	-	AR1438/1 /17	-	NRL AIV		2017		2017-02-16		wild	Accipitriformes	Accipitridae	Buteo	-	-
	AI	-	-	AR1608/1 /17	-	NRL AIV		2017		2017-02-23		wild	Anseriformes	Anatidae	Cygnus	-	-
	AI	-	-	AR1536/1	-	NRL AIV		2017		2017-02-17		wild	Accipitriformes	Accipitridae	Buteo	Common buzzard	Buteo buteo
	AI	-	-	AR1751/1 /17	-	NRL AIV		2017		2017-02-28		wild	Charadriiformes	Laridae	Larus	European herring gull	Larus argentatus
	AI	-	-	AR1476/1 /17	-	NRL AIV		2017		2017-02-16		wild	Accipitriformes	Accipitridae	Buteo	-	-
	AI	-	-	AR1802/1 /17	-	NRL AIV		2017		2017-03-02		wild	Anseriformes	Anatidae	Cygnus	Mute swan	Cygnus olor
	AI	-	-	AR1513/1 /17	-	NRL AIV		2017		2017-02-17		wild	Accipitriformes	Accipitridae	Accipiter	Northern goshawk	Accipiter gentilis
	AI	-	-	AR1320 /17	-	NRL AIV		2017		2017-02-14		wild	Pelecaniformes	Ardeidae	Ardea	Grey heron	Ardea cinerea
	AI	-	-	AR1505 /17	-	NRL AIV		2017		2017-02-17		wild	Anseriformes	Anatidae	Branta	Canada goose	Branta canadensis
	AI	-	-	AR1948/1 /17	-	NRL AIV		2017		2017-03-07		wild	Charadriiformes	Laridae	-	-	-
	AI	-	-	AR1949/1 /17	-	NRL AIV		2017		2017-03-07		wild	Anseriformes	Anatidae	Mergus	Common merganser	Mergus merganser
	AI	-	-	AR1506 /17	-	NRL AIV		2017		2017-02-17		wild	Anseriformes	Anatidae	Branta	Canada goose	Branta canadensis
	AI	-	-	AR2226/1 /17	-	NRL AIV		2017		2017-03-13		wild	Charadriiformes	Laridae	-	-	-
	AI	-	-	AR2227/1 /17	-	NRL AIV		2017		2017-03-13		wild	Anseriformes	Anatidae	Cygnus	Mute swan	Cygnus olor
	AI	-	-	AR1508 /17	-	NRL AIV		2017		2017-02-17		wild	Anseriformes	Anatidae	Branta	Canada goose	Branta canadensis
	AI	-	-	AR1510 /17	-	NRL AIV		2017		2017-02-17		wild	Anseriformes	Anatidae	Branta	Canada goose	Branta canadensis
	AI	-	-	AR2238/1 /17	-	NRL AIV		2017		2017-03-14		wild	Anseriformes	Anatidae	Cygnus	Whooper swan	Cygnus cygnus
	AI	-	-	AR1748/1 /17	-	NRL AIV		2017		2017-02-28		wild	Anseriformes	Anatidae	Cygnus	-	-
	AI	-	-	AR1532 /17	-	NRL AIV		2017		2017-02-17		wild	Podicipediformes	Podicipedidae	Tachybaptus	Little grebe	Tachybaptus ruficollis
	AI	-	-	AR1533/1	-	NRL AIV		2017		2017-02-17		wild	Anseriformes	Anatidae	Cygnus	Mute swan	Cygnus olor
	AI	-	-	AR2641/1 /17	-	NRL AIV		2017		2017-03-21		wild	Anseriformes	Anatidae	Cygnus	Mute swan	Cygnus olor
	AI	-	-	AR1749/1 /17	-	NRL AIV		2017		2017-02-28		wild	Anseriformes	Anatidae	Cygnus	-	-
	AI	-	-	AR897/1	-	NRL AIV		2017		2017-02-01		wild	Charadriiformes	Laridae	-	-	-
	AI	-	-	AR1303 /17	-	NRL AIV		2017		2017-02-14		wild	Anseriformes	Anatidae	Cygnus	-	-
	AI	-	-	AR3068/1 /17	-	NRL AIV		2017		2017-03-29		wild	Charadriiformes	Laridae	-	-	-
	AI	-	-	AR2239/1 /17	-	NRL AIV		2017		2017-03-14		wild	Anseriformes	Anatidae	Cygnus	-	-
	AI	-	-	AR1517/1 /17	-	NRL AIV		2017		2017-02-17		wild	Pelecaniformes	Ardeidae	Ardea	Grey heron	Ardea cinerea
	AI	-	-	AR1515/1 /17	-	NRL AIV		2017		2017-02-17		wild	Pelecaniformes	Ardeidae	Ardea	-	-
	AI	-	-	AR1519/1 /17	-	NRL AIV		2017		2017-02-17		wild	Pelecaniformes	Ardeidae	Ardea	Grey heron	Ardea cinerea
	AI	-	-	AR1516/1 /17	-	NRL AIV		2017		2017-02-17		wild	Anseriformes	Anatidae	Cygnus	-	-
	AI	-	-	AR2237/1 /17	-	NRL AIV		2017		2017-03-14		wild	Anseriformes	Anatidae	Cygnus	-	-
	AI	-	-	AR1518/1 /17	-	NRL AIV		2017		2017-02-17		wild	Anseriformes	Anatidae	Cygnus	-	-
	AI	-	-	AR1523/1 /17	-	NRL AIV		2017		2017-02-17		wild	Pelecaniformes	Ardeidae	Ardea	Great egret	Ardea alba
	AI	-	-	AR1169/1 /17	-	NRL AIV		2017		2017-02-09		wild	Anseriformes	Anatidae	Cygnus	-	-
	AI	-	-	AR89/1	-	NRL AIV		2017		2017-01-04		wild	Anseriformes	Anatidae	Cygnus	-	-
	AI	-	-	AR711/1	-	NRL AIV		2017		2017-01-28		wild	Anseriformes	Anatidae	Cygnus	-	-
	AI	-	-	AR1525/1 /17	-	NRL AIV		2017		2017-02-17		wild	Anseriformes	Anatidae	Cygnus	-	-
	AI	-	-	AR205/1	-	NRL AIV		2017		2017-01-09		wild	Anseriformes	Anatidae	Anser	Bean goose	Anser fabalis
	AI	-	-	AR1526/1 /17	-	NRL AIV		2017		2017-02-17		wild	Anseriformes	Anatidae	Cygnus	-	-
	AI	-	-	AR1524/1 /17	-	NRL AIV		2017		2017-02-17		wild	Anseriformes	Anatidae	Cygnus	-	-
	AI	-	-	AR1527/1 /17	-	NRL AIV		2017		2017-02-17		wild	Anseriformes	Anatidae	Cygnus	-	-
	AI	-	-	AR881/1	-	NRL AIV		2017		2017-01-31		wild	Anseriformes	Anatidae	Cygnus	-	-
	AI	-	-	AR973/1	-	NRL AIV		2017		2017-02-02		wild	Anseriformes	Anatidae	Branta	Canada goose	Branta canadensis
	AI	-	-	AR882/1	-	NRL AIV		2017		2017-01-31		wild	Anseriformes	Anatidae	Cygnus	-	-
	AI	-	-	AR883/1	-	NRL AIV		2017		2017-01-31		wild	Anseriformes	Anatidae	Cygnus	-	-
	AI	-	-	AR884/1	-	NRL AIV		2017		2017-01-31		wild	Anseriformes	Anatidae	Cygnus	-	-
	AI	-	-	AR974/1	-	NRL AIV		2017		2017-02-02		wild	Anseriformes	Anatidae	Cygnus	-	-
	AI	-	-	AR975/1	-	NRL AIV		2017		2017-02-02		wild	Anseriformes	Anatidae	Cygnus	-	-
	AI	-	-	AR976/1	-	NRL AIV		2017		2017-02-02		wild	Anseriformes	Anatidae	Cygnus	-	-
	AI	-	-	AR1091 /17	-	NRL AIV		2017		2017-02-06		wild	Anseriformes	Anatidae	Cygnus	Mute swan	Cygnus olor
	AI	-	-	AR978/1	-	NRL AIV		2017		2017-02-02		wild	Anseriformes	Anatidae	Cygnus	-	-
	AI	-	-	AR1093 /17	-	NRL AIV		2017		2017-02-06		wild	Anseriformes	Anatidae	Cygnus	Mute swan	Cygnus olor
	AI	-	-	AR1098 /17	-	NRL AIV		2017		2017-02-06		wild	Anseriformes	Anatidae	Cygnus	Mute swan	Cygnus olor
	AI	-	-	AR1099 /17	-	NRL AIV		2017		2017-02-06		wild	Anseriformes	Anatidae	Cygnus	Mute swan	Cygnus olor
	AI	-	-	AR979/1	-	NRL AIV		2017		2017-02-02		wild	Anseriformes	Anatidae	Cygnus	-	-
	AI	-	-	AR1100 /17	-	NRL AIV		2017		2017-02-06		wild	Anseriformes	Anatidae	Cygnus	Mute swan	Cygnus olor
	AI	-	-	AR1528/1 /17	-	NRL AIV		2017		2017-02-17		wild	Anseriformes	Anatidae	Cygnus	-	-
	AI	-	-	AR1094 /17	-	NRL AIV		2017		2017-02-06		wild	Anseriformes	Anatidae	Cygnus	Mute swan	Cygnus olor
	AI	-	-	AR1102 /17	-	NRL AIV		2017		2017-02-06		wild	Anseriformes	Anatidae	Cygnus	Mute swan	Cygnus olor
	AI	-	-	AR1103 /17	-	NRL AIV		2017		2017-02-06		wild	Anseriformes	Anatidae	Cygnus	Mute swan	Cygnus olor
	AI	-	-	AR1095 /17	-	NRL AIV		2017		2017-02-06		wild	Anseriformes	Anatidae	Cygnus	Mute swan	Cygnus olor
	AI	-	-	AR1104 /17	-	NRL AIV		2017		2017-02-06		wild	Anseriformes	Anatidae	Cygnus	Mute swan	Cygnus olor
	AI	-	-	AR1537/1 /17	-	NRL AIV		2017		2017-02-20		wild	Accipitriformes	Accipitridae	Buteo	-	-
	AI	-	-	AR1097 /17	-	NRL AIV		2017		2017-02-06		wild	Anseriformes	Anatidae	Cygnus	Mute swan	Cygnus olor
	AI	-	-	AR1105 /17	-	NRL AIV		2017		2017-02-06		wild	Gruiformes	Rallidae	Fulica	Eurasian coot	Fulica atra
	AI	-	-	AR1107 /17	-	NRL AIV		2017		2017-02-06		wild	Anseriformes	Anatidae	Branta	Canada goose	Branta canadensis
	AI	-	-	AR1108 /17	-	NRL AIV		2017		2017-02-06		wild	Anseriformes	Anatidae	Branta	Canada goose	Branta canadensis
	AI	-	-	AR1109 /17	-	NRL AIV		2017		2017-02-06		wild	Anseriformes	Anatidae	Branta	Canada goose	Branta canadensis
	AI	-	-	AR1110 /17	-	NRL AIV		2017		2017-02-06		wild	Anseriformes	Anatidae	Cygnus	Mute swan	Cygnus olor
	AI	-	-	AR206/1	-	NRL AIV		2017		2017-01-09		wild	Anseriformes	Anatidae	Cygnus	-	-
	AI	-	-	AR1538/1 /17	-	NRL AIV		2017		2017-02-20		wild	Anseriformes	Anatidae	Cygnus	-	-
	AI	-	-	AR1539/1 /17	-	NRL AIV		2017		2017-02-21		wild	Passeriformes	Corvidae	Corvus	-	-
	AI	-	-	AR1542/1 /17	-	NRL AIV		2017		2017-02-21		wild	Anseriformes	Anatidae	Cygnus	-	-
	AI	-	-	AR1321 /17	-	NRL AIV		2017		2017-02-14		wild	Anseriformes	Anatidae	Cygnus	Whooper swan	Cygnus cygnus
	AI	-	-	AR1364/1 /17	-	NRL AIV		2017		2017-02-14		captive	Anseriformes	Anatidae	Cygnus	Black swan	Cygnus atratus
	AI	-	-	AR1547 /17	-	NRL AIV		2017		2017-02-21		wild	Anseriformes	Anatidae	Cygnus	-	-
	AI	-	-	AR1365/1 /17	-	NRL AIV		2017		2017-02-14		captive	Anseriformes	Anatidae	Cygnus	Black swan	Cygnus atratus
	AI	-	-	AR1366/1 /17	-	NRL AIV		2017		2017-02-14		captive	Anseriformes	Anatidae	Cygnus	Black swan	Cygnus atratus
	AI	-	-	AR1540/1 /17	-	NRL AIV		2017		2017-02-21		wild	Anseriformes	Anatidae	Anser	-	-
	AI	-	-	AR1541/1 /17	-	NRL AIV		2017		2017-02-21		wild	Anseriformes	Anatidae	Anser	-	-
	AI	-	-	AR1548/1 /17	-	NRL AIV		2017		2017-02-21		wild	Anseriformes	Anatidae	-	-	-
	AI	-	-	AR1545/1 /17	-	NRL AIV		2017		2017-02-21		wild	Anseriformes	Anatidae	Anser	-	-
	AI	-	-	AR1477/1 /17	-	NRL AIV		2017		2017-02-16		wild	Anseriformes	Anatidae	Cygnus	Whooper swan	Cygnus cygnus
	AI	-	-	AR1550/1 /17	-	NRL AIV		2017		2017-02-21		wild	Charadriiformes	Laridae	-	-	-
	AI	-	-	AR1604/1 /17	-	NRL AIV		2017		2017-02-23		wild	Anseriformes	Anatidae	Anser	Greylag goose	Anser anser
	AI	-	-	AR1551/1 /17	-	NRL AIV		2017		2017-02-21		wild	Charadriiformes	Laridae	-	-	-
	AI	-	-	AR1552/1 /17	-	NRL AIV		2017		2017-02-21		wild	Pelecaniformes	Ardeidae	Ardea	Grey heron	Ardea cinerea
	AI	-	-	AR1549/1 /17	-	NRL AIV		2017		2017-02-21		wild	Accipitriformes	-	-	-	-
	AI	-	-	AR1554/1 /17	-	NRL AIV		2017		2017-02-21		wild	Accipitriformes	Accipitridae	Buteo	Common buzzard	Buteo buteo
	AI	-	-	AR1607/1 /17	-	NRL AIV		2017		2017-02-23		wild	Anseriformes	Anatidae	Anser	Greylag goose	Anser anser
	AI	-	-	AR1546/1 /17	-	NRL AIV		2017		2017-02-21		wild	Anseriformes	Anatidae	Anser	-	-
	AI	-	-	AR1770/1 /17	-	NRL AIV		2017		2017-03-01		wild	Charadriiformes	Laridae	-	-	-
	AI	-	-	AR1309/1 /17	-	NRL AIV		2017		2017-02-14		wild	Anseriformes	Anatidae	Cygnus	-	-
	AI	-	-	AR1600/1 /17	-	NRL AIV		2017		2017-02-23		wild	Accipitriformes	Accipitridae	Buteo	-	-
	AI	-	-	AR1609/1 /17	-	NRL AIV		2017		2017-02-23		wild	Anseriformes	Anatidae	Anser	Greylag goose	Anser anser
	AI	-	-	AR1601/1 /17	-	NRL AIV		2017		2017-02-23		wild	Anseriformes	Anatidae	Cygnus	-	-
	AI	-	-	AR1602/1 /17	-	NRL AIV		2017		2017-02-23		wild	Anseriformes	Anatidae	Cygnus	-	-
	AI	-	-	AR1603/1 /17	-	NRL AIV		2017		2017-02-23		wild	Anseriformes	Anatidae	Cygnus	-	-
	AI	-	-	AR1618/1 /17	-	NRL AIV		2017		2017-02-23		wild	Anseriformes	Anatidae	Anas	Mallard	Anas platyrhynchos
	AI	-	-	AR1605/1 /17	-	NRL AIV		2017		2017-02-23		wild	Anseriformes	Anatidae	Cygnus	-	-
	AI	-	-	AR1606/1 /17	-	NRL AIV		2017		2017-02-23		wild	Anseriformes	Anatidae	Cygnus	-	-
	AI	-	-	AR1934/1 /17	-	NRL AIV		2017		2017-03-06		wild	Anseriformes	Anatidae	Branta	Canada goose	Branta canadensis
	AI	-	-	AR1611/1 /17	-	NRL AIV		2017		2017-02-23		wild	Anseriformes	Anatidae	Anser	-	-
	AI	-	-	AR1773/1 /17	-	NRL AIV		2017		2017-03-01		wild	Anseriformes	Anatidae	Cygnus	-	-
	AI	-	-	AR1935/1 /17	-	NRL AIV		2017		2017-03-06		wild	Anseriformes	Anatidae	Cygnus	-	-
	AI	-	-	AR1936/1 /17	-	NRL AIV		2017		2017-03-06		wild	Anseriformes	Anatidae	Cygnus	-	-
	AI	-	-	AR1939/1 /17	-	NRL AIV		2017		2017-03-06		wild	Pelecaniformes	Ardeidae	Ardea	Grey heron	Ardea cinerea
	AI	-	-	AR1940/1 /17	-	NRL AIV		2017		2017-03-06		wild	Charadriiformes	Laridae	-	-	-
	AI	-	-	AR1661	-	NRL AIV		2017		2017-02-24		wild	Accipitriformes	Accipitridae	Buteo	Common buzzard	Buteo buteo
	AI	-	-	AR1662 /17	-	NRL AIV		2017		2017-02-24		wild	Anseriformes	Anatidae	Anser	Greylag goose	Anser anser
	AI	-	-	AR1663 /17	-	NRL AIV		2017		2017-02-24		wild	Anseriformes	Anatidae	Anser	Greylag goose	Anser anser
	AI	-	-	AR1664 /17	-	NRL AIV		2017		2017-02-24		wild	Anseriformes	Anatidae	Anser	Greylag goose	Anser anser
	AI	-	-	AR1665 /17	-	NRL AIV		2017		2017-02-24		wild	Anseriformes	Anatidae	Anser	Greylag goose	Anser anser
	AI	-	-	AR491	-	NRL AIV		2017		2017-01-23		captive	Anseriformes	Anatidae	-	-	-
	AI	-	-	AR1937/1 /17	-	NRL AIV		2017		2017-03-06		wild	Anseriformes	Anatidae	Cygnus	-	-
	AI	-	-	AR1938/1 /17	-	NRL AIV		2017		2017-03-06		wild	Anseriformes	Anatidae	Cygnus	-	-
	AI	-	-	AR699/1	-	NRL AIV		2017		2017-01-28		wild	Charadriiformes	Laridae	-	-	-
	AI	-	-	AR695/1	-	NRL AIV		2017		2017-01-28		wild	Anseriformes	Anatidae	Cygnus	-	-
	AI	-	-	AR696/1	-	NRL AIV		2017		2017-01-28		wild	Anseriformes	Anatidae	Cygnus	-	-
	AI	-	-	AR697/1	-	NRL AIV		2017		2017-01-28		wild	Anseriformes	Anatidae	Cygnus	-	-
	AI	-	-	AR698/1	-	NRL AIV		2017		2017-01-28		wild	Anseriformes	Anatidae	Cygnus	-	-
	AI	-	-	AR1230/1 /17	-	NRL AIV		2017		2017-02-10		wild	Anseriformes	Anatidae	Cygnus	-	-
	AI	-	-	AR1666 /17	-	NRL AIV		2017		2017-02-24		wild	Anseriformes	Anatidae	Anser	Greylag goose	Anser anser
	AI	-	-	AR1667 /17	-	NRL AIV		2017		2017-02-24		wild	Anseriformes	Anatidae	Anser	Greylag goose	Anser anser
	AI	-	-	AR368/1	-	NRL AIV		2017		2017-01-17		wild	Anseriformes	Anatidae	Anser	Bean goose	Anser fabalis
	AI	-	-	AR1668 /17	-	NRL AIV		2017		2017-02-24		wild	Anseriformes	Anatidae	Anser	Greylag goose	Anser anser
	AI	-	-	AR3104/1	-	NRL AIV		2017		2017-04-04		wild	Charadriiformes	Laridae	-	-	-
	AI	-	-	AR1669 /17	-	NRL AIV		2017		2017-02-24		wild	Anseriformes	Anatidae	Anser	Greylag goose	Anser anser
	AI	-	-	AR1673/1 /17	-	NRL AIV		2017		2017-02-24		wild	Accipitriformes	Accipitridae	Buteo	Common buzzard	Buteo buteo
	AI	-	-	AR977/1	-	NRL AIV		2017		2017-02-02		wild	Anseriformes	Anatidae	Cygnus	Mute swan	Cygnus olor
	AI	-	-	AR1674/1 /17	-	NRL AIV		2017		2017-02-24		wild	Anseriformes	Anatidae	Anser	Greylag goose	Anser anser
	AI	-	-	AR1231/1 /17	-	NRL AIV		2017		2017-02-10		wild	Anseriformes	Anatidae	Cygnus	-	-
	AI	-	-	AR1232/1 /17	-	NRL AIV		2017		2017-02-10		wild	Anseriformes	Anatidae	Cygnus	-	-
	AI	-	-	AR1676/1 /17	-	NRL AIV		2017		2017-02-24		wild	Accipitriformes	Accipitridae	Buteo	-	-
	AI	-	-	AR867/1	-	NRL AIV		2017		2017-01-31		wild	Pelecaniformes	Ardeidae	Ardea	Grey heron	Ardea cinerea
	AI	-	-	AR1677/1 /17	-	NRL AIV		2017		2017-02-24		wild	Anseriformes	Anatidae	Anser	Greylag goose	Anser anser
	AI	-	-	AR485/1	-	NRL AIV		2017		2017-01-23		wild	Anseriformes	Anatidae	Cygnus	-	-
	AI	-	-	AR866/1	-	NRL AIV		2017		2017-01-31		wild	Anseriformes	Anatidae	Cygnus	-	-
	AI	-	-	AR858/1	-	NRL AIV		2017		2017-01-31		wild	Anseriformes	Anatidae	Cygnus	Mute swan	Cygnus olor
	AI	-	-	AR391	-	NRL AIV		2017		2017-01-18		wild	Anseriformes	Anatidae	Cygnus	-	-
	AI	-	-	AR1727/1 /17	-	NRL AIV		2017		2017-02-27		wild	Accipitriformes	Accipitridae	Buteo	-	-
	AI	-	-	AR710/1	-	NRL AIV		2017		2017-01-28		wild	Anseriformes	Anatidae	Cygnus	Mute swan	Cygnus olor
	AI	-	-	AR889	-	NRL AIV		2017		2017-02-01		captive	Ciconiiformes	Ciconiidae	Ciconia	White stork	Ciconia ciconia
	AI	-	-	AR857/1	-	NRL AIV		2017		2017-01-31		wild	Anseriformes	Anatidae	Cygnus	-	-
	AI	-	-	AR1731/1 /17	-	NRL AIV		2017		2017-02-27		wild	Accipitriformes	Accipitridae	Buteo	-	-
	AI	-	-	AR1311/1 /17	-	NRL AIV		2017		2017-02-14		wild	Anseriformes	Anatidae	Cygnus	-	-
	AI	-	-	AR1432 /17	-	NRL AIV		2017		2017-02-16		wild	Anseriformes	Anatidae	Cygnus	-	-
	AI	-	-	AR1005 /17	-	NRL AIV		2017		2017-02-04		wild	Anseriformes	Anatidae	Cygnus	-	-
	AI	-	-	AR1732/1 /17	-	NRL AIV		2017		2017-02-27		wild	Accipitriformes	Accipitridae	Buteo	-	-
	AI	-	-	AR1740/1 /17	-	NRL AIV		2017		2017-02-27		wild	Anseriformes	Anatidae	-	-	-
	AI	-	-	AR1178 /17	-	NRL AIV		2017		2017-02-09		wild	Charadriiformes	Laridae	-	-	-
	AI	-	-	AR1735/1 /17	-	NRL AIV		2017		2017-02-27		wild	Anseriformes	Anatidae	Anser	-	-
	AI	-	-	AR1728/1 /17	-	NRL AIV		2017		2017-02-27		wild	Accipitriformes	Accipitridae	Accipiter	Northern goshawk	Accipiter gentilis
	AI	-	-	AR1174 /17	-	NRL AIV		2017		2017-02-09		wild	Passeriformes	Corvidae	Pica	Eurasian magpie	Pica pica
	AI	-	-	AR1737/1 /17	-	NRL AIV		2017		2017-02-27		wild	Accipitriformes	Accipitridae	Buteo	-	-
	AI	-	-	AR1177 /17	-	NRL AIV		2017		2017-02-09		wild	Anseriformes	Anatidae	Cygnus	-	-
	AI	-	-	AR1175 /17	-	NRL AIV		2017		2017-02-09		wild	Anseriformes	Anatidae	Cygnus	-	-
	AI	-	-	AR1741/1 /17	-	NRL AIV		2017		2017-02-27		wild	Accipitriformes	Accipitridae	Buteo	-	-
	AI	-	-	AR890	-	NRL AIV		2017		2017-02-01		captive	Anseriformes	Anatidae	Cygnus	Mute swan	Cygnus olor
	AI	-	-	AR1307/1 /17	-	NRL AIV		2017		2017-02-14		wild	Anseriformes	Anatidae	Cygnus	Mute swan	Cygnus olor
	AI	-	-	AR1744 /17	-	NRL AIV		2017		2017-02-28		wild	Anseriformes	Anatidae	Anser	Greylag goose	Anser anser
	AI	-	-	AR1434/1 /17	-	NRL AIV		2017		2017-02-16		wild	Anseriformes	Anatidae	Cygnus	-	-
	AI	-	-	AR1745 /17	-	NRL AIV		2017		2017-02-28		wild	Anseriformes	Anatidae	Anser	Greylag goose	Anser anser
	AI	-	-	AR1558/1 /17	-	NRL AIV		2017		2017-02-21		wild	Strigiformes	Strigidae	Asio	Long-eared owl	Asio otus
	AI	-	-	AR1671/1 /17	-	NRL AIV		2017		2017-02-24		wild	Falconiformes	Falconidae	Falco	Peregrine falcon	Falco peregrinus
	AI	-	-	AR1743/1 /17	-	NRL AIV		2017		2017-02-27		wild	Accipitriformes	Accipitridae	Buteo	-	-
	AI	-	-	AR1746 /17	-	NRL AIV		2017		2017-02-28		wild	Anseriformes	Anatidae	Anas	Mallard	Anas platyrhynchos
	AI	-	-	AR1557/1 /17	-	NRL AIV		2017		2017-02-21		wild	Accipitriformes	Accipitridae	Buteo	-	-
	AI	-	-	AR1678/1 /17	-	NRL AIV		2017		2017-02-24		wild	Anseriformes	Anatidae	Aythya	Common pochard	Aythya ferina
	AI	-	-	AR1747 /17	-	NRL AIV		2017		2017-02-28		wild	Anseriformes	Anatidae	Anas	Mallard	Anas platyrhynchos
	AI	-	-	AR1556/1 /17	-	NRL AIV		2017		2017-02-21		wild	Anseriformes	Anatidae	Cygnus	-	-
	AI	-	-	AR1555/1 /17	-	NRL AIV		2017		2017-02-21		wild	Anseriformes	Anatidae	Cygnus	-	-
	AI	-	-	AR1750/1 /17	-	NRL AIV		2017		2017-02-28		wild	Accipitriformes	Accipitridae	Buteo	-	-
	AI	-	-	AR1752/1 /17	-	NRL AIV		2017		2017-02-28		wild	Accipitriformes	Accipitridae	Buteo	Common buzzard	Buteo buteo
	AI	-	-	AR1679/1 /17	-	NRL AIV		2017		2017-02-24		wild	Anseriformes	Anatidae	Cygnus	-	-
	AI	-	-	AR1765/1 /17	-	NRL AIV		2017		2017-02-28		wild	Anseriformes	Anatidae	Aythya	Tufted duck	Aythya fuligula
	AI	-	-	AR1658/1 /17	-	NRL AIV		2017		2017-02-24		wild	Anseriformes	Anatidae	Cygnus	-	-
	AI	-	-	AR1755/1 /17	-	NRL AIV		2017		2017-02-28		wild	Anseriformes	Anatidae	Cygnus	-	-
	AI	-	-	AR1763/1 /17	-	NRL AIV		2017		2017-02-28		wild	Anseriformes	Anatidae	Cygnus	-	-
	AI	-	-	AR1944/1 /17	-	NRL AIV		2017		2017-03-07		wild	Pelecaniformes	Ardeidae	Ardea	Grey heron	Ardea cinerea
	AI	-	-	AR1762/1 /17	-	NRL AIV		2017		2017-02-28		wild	Anseriformes	Anatidae	Cygnus	-	-
	AI	-	-	AR1943/1 /17	-	NRL AIV		2017		2017-03-07		wild	Falconiformes	Falconidae	Falco	-	-
	AI	-	-	AR891	-	NRL AIV		2017		2017-02-01		captive	Anseriformes	Anatidae	-	-	-
	AI	-	-	AR2242/1 /17	-	NRL AIV		2017		2017-03-14		wild	Anseriformes	Anatidae	Mareca	Gadwall	Mareca strepera
	AI	-	-	AR2244/1 /17	-	NRL AIV		2017		2017-03-14		wild	Anseriformes	Anatidae	Aythya	Common pochard	Aythya ferina
	AI	-	-	AR1756/1 /17	-	NRL AIV		2017		2017-02-28		wild	Anseriformes	Anatidae	Cygnus	-	-
	AI	-	-	AR1760/1 /17	-	NRL AIV		2017		2017-02-28		wild	Accipitriformes	Accipitridae	Buteo	Common buzzard	Buteo buteo
	AI	-	-	AR2234/1 /17	-	NRL AIV		2017		2017-03-14		wild	Anseriformes	Anatidae	Cygnus	-	-
	AI	-	-	AR2285/1 /17	-	NRL AIV		2017		2017-03-15		wild	Suliformes	Phalacrocoracidae	Phalacrocorax	Great cormorant	Phalacrocorax carbo
	AI	-	-	AR1764/1 /17	-	NRL AIV		2017		2017-02-28		wild	Anseriformes	Anatidae	Anser	Greylag goose	Anser anser
	AI	-	-	AR1191 /17	-	NRL AIV		2017		2017-02-09		captive	Anseriformes	Anatidae	Cygnus	Black swan	Cygnus atratus
	AI	-	-	AR1192 /17	-	NRL AIV		2017		2017-02-09		captive	Anseriformes	Anatidae	Cygnus	Black swan	Cygnus atratus
	AI	-	-	AR2235/1 /17	-	NRL AIV		2017		2017-03-14		wild	Anseriformes	Anatidae	Cygnus	-	-
	AI	-	-	AR1768/1 /17	-	NRL AIV		2017		2017-02-28		wild	Anseriformes	Anatidae	Anser	-	-
	AI	-	-	AR1771/1 /17	-	NRL AIV		2017		2017-03-01		wild	Anseriformes	Anatidae	Anser	Greylag goose	Anser anser
	AI	-	-	AR1553/1 /17	-	NRL AIV		2017		2017-02-21		wild	Anseriformes	Anatidae	Cygnus	Mute swan	Cygnus olor
	AI	-	-	AR1580 /17	-	NRL AIV		2017		2017-02-22		wild	Charadriiformes	Laridae	-	-	-
	AI	-	-	AR1579 /17	-	NRL AIV		2017		2017-02-22		wild	Anseriformes	Anatidae	Cygnus	Mute swan	Cygnus olor
	AI	-	-	AR1772/1 /17	-	NRL AIV		2017		2017-03-01		wild	Anseriformes	Anatidae	Anser	Greylag goose	Anser anser
	AI	-	-	AR1581 /17	-	NRL AIV		2017		2017-02-22		wild	Anseriformes	Anatidae	Cygnus	Mute swan	Cygnus olor
	AI	-	-	AR1769/1 /17	-	NRL AIV		2017		2017-02-28		wild	Anseriformes	Anatidae	Anser	-	-
	AI	-	-	AR1777/1 /17	-	NRL AIV		2017		2017-03-01		wild	Accipitriformes	Accipitridae	Buteo	-	-
	AI	-	-	AR1778/1 /17	-	NRL AIV		2017		2017-03-01		wild	Accipitriformes	Accipitridae	Buteo	-	-
	AI	-	-	AR1779/1 /17	-	NRL AIV		2017		2017-03-01		wild	Accipitriformes	Accipitridae	Buteo	-	-
	AI	-	-	AR1781/1 /17	-	NRL AIV		2017		2017-03-01		wild	Accipitriformes	Accipitridae	Buteo	-	-
	AI	-	-	AR1783/1 /17	-	NRL AIV		2017		2017-03-01		wild	Anseriformes	Anatidae	Anser	-	-
	AI	-	-	AR1789 /17	-	NRL AIV		2017		2017-03-01		wild	Accipitriformes	Accipitridae	Buteo	Common buzzard	Buteo buteo
	AI	-	-	AR1791 /17	-	NRL AIV		2017		2017-03-01		wild	Anseriformes	Anatidae	Anser	Greylag goose	Anser anser
	AI	-	-	AR1793 /17	-	NRL AIV		2017		2017-03-01		wild	Anseriformes	Anatidae	Anser	Greylag goose	Anser anser
	AI	-	-	AR1796/1 /17	-	NRL AIV		2017		2017-03-02		wild	Accipitriformes	Accipitridae	Buteo	Common buzzard	Buteo buteo
	AI	-	-	AR1798/1 /17	-	NRL AIV		2017		2017-03-02		wild	Accipitriformes	Accipitridae	Buteo	Common buzzard	Buteo buteo
	AI	-	-	AR1799/1 /17	-	NRL AIV		2017		2017-03-02		wild	Anseriformes	Anatidae	Anas	Mallard	Anas platyrhynchos
	AI	-	-	AR1883 /17	-	NRL AIV		2017		2017-03-03		wild	Anseriformes	Anatidae	Cygnus	Mute swan	Cygnus olor
	AI	-	-	AR1884 /17	-	NRL AIV		2017		2017-03-03		wild	Anseriformes	Anatidae	Cygnus	Mute swan	Cygnus olor
	AI	-	-	AR1885 /17	-	NRL AIV		2017		2017-03-03		wild	Anseriformes	Anatidae	Cygnus	Mute swan	Cygnus olor
	AI	-	-	AR892	-	NRL AIV		2017		2017-02-01		captive	Galliformes	Phasianidae	Pavo	-	-
	AI	-	-	AR894	-	NRL AIV		2017		2017-02-01		captive	Anseriformes	Anatidae	-	-	-
	AI	-	-	AR1786/1 /17	-	NRL AIV		2017		2017-03-01		wild	Accipitriformes	Accipitridae	Buteo	-	-
	AI	-	-	AR1194	-	NRL AIV		2017		2017-02-10		wild	Anseriformes	Anatidae	Cygnus	-	-
	AI	-	-	AR327/1	-	NRL AIV		2017		2017-01-16		wild	Anseriformes	Anatidae	Anser	snow goose	Anser caerulescens
	AI	-	-	AR1803/1 /17	-	NRL AIV		2017		2017-03-02		wild	Anseriformes	Anatidae	Anser	-	-
	AI	-	-	AR1864/1 /17	-	NRL AIV		2017		2017-03-03		wild	Accipitriformes	Accipitridae	Buteo	Common buzzard	Buteo buteo
	AI	-	-	AR1863/1 /17	-	NRL AIV		2017		2017-03-03		wild	Accipitriformes	Accipitridae	Buteo	-	-
	AI	-	-	AR1872/1 /17	-	NRL AIV		2017		2017-03-03		wild	Accipitriformes	Accipitridae	Buteo	-	-
	AI	-	-	AR110/1	-	NRL AIV		2017		2017-01-05		wild	Pelecaniformes	Ardeidae	Ardea	Great egret	Ardea alba
	AI	-	-	AR86/1	-	NRL AIV		2017		2017-01-04		wild	Anseriformes	Anatidae	Anser	snow goose	Anser caerulescens
	AI	-	-	AR1877/1 /17	-	NRL AIV		2017		2017-03-03		wild	Anseriformes	Anatidae	Anser	Greylag goose	Anser anser
	AI	-	-	AR1878/1 /17	-	NRL AIV		2017		2017-03-03		wild	Anseriformes	Anatidae	Anser	Greylag goose	Anser anser
	AI	-	-	AR109/1	-	NRL AIV		2017		2017-01-05		captive	Anseriformes	Anatidae	Bucephala	Common goldeneye	Bucephala clangula
	AI	-	-	AR218/1	-	NRL AIV		2017		2017-01-10		wild	Charadriiformes	Laridae	Larus	European herring gull	Larus argentatus
	AI	-	-	AR253/1	-	NRL AIV		2017		2017-01-11		wild	Charadriiformes	Laridae	Larus	European herring gull	Larus argentatus
	AI	-	-	AR1873/1 /17	-	NRL AIV		2017		2017-03-03		wild	Accipitriformes	Accipitridae	Buteo	-	-
	AI	-	-	AR1932 /17	-	NRL AIV		2017		2017-03-03		wild	Accipitriformes	Accipitridae	Buteo	Common buzzard	Buteo buteo
	AI	-	-	AR370/1	-	NRL AIV		2017		2017-01-17		wild	Anseriformes	Anatidae	Cygnus	Mute swan	Cygnus olor
	AI	-	-	AR408/1	-	NRL AIV		2017		2017-01-19		wild	Anseriformes	Anatidae	Cygnus	Mute swan	Cygnus olor
	AI	-	-	AR409/1	-	NRL AIV		2017		2017-01-19		wild	Anseriformes	Anatidae	Cygnus	Mute swan	Cygnus olor
	AI	-	-	AR1433/1	-	NRL AIV		2017		2017-02-16		wild	Charadriiformes	Laridae	-	-	-
	AI	-	-	AR856/1	-	NRL AIV		2017		2017-01-31		wild	Charadriiformes	Laridae	Larus	European herring gull	Larus argentatus
	AI	-	-	AR971/1	-	NRL AIV		2017		2017-02-02		wild	Anseriformes	Anatidae	Cygnus	Whooper swan	Cygnus cygnus
	AI	-	-	AR988/1 /17	-	NRL AIV		2017		2017-02-03		wild	Anseriformes	Anatidae	Cygnus	Mute swan	Cygnus olor
	AI	-	-	AR1090/1 /17	-	NRL AIV		2017		2017-02-06		wild	Charadriiformes	Laridae	Larus	European herring gull	Larus argentatus
	AI	-	-	AR1184/1 /17	-	NRL AIV		2017		2017-02-09		wild	Charadriiformes	Laridae	Larus	European herring gull	Larus argentatus
	AI	-	-	AR1089/1 /17	-	NRL AIV		2017		2017-02-06		wild	Anseriformes	Anatidae	Cygnus	Whooper swan	Cygnus cygnus
	AI	-	-	AR1942/1 /17	-	NRL AIV		2017		2017-03-06		wild	Accipitriformes	Accipitridae	Buteo	Common buzzard	Buteo buteo
	AI	-	-	AR1926 /17	-	NRL AIV		2017		2017-03-03		wild	Accipitriformes	Accipitridae	Buteo	-	-
	AI	-	-	AR1218/1 /17	-	NRL AIV		2017		2017-02-10		wild	Anseriformes	Anatidae	Aythya	Tufted duck	Aythya fuligula
	AI	-	-	AR1304/1 /17	-	NRL AIV		2017		2017-02-14		wild	Pelecaniformes	Ardeidae	Ardea	Grey heron	Ardea cinerea
	AI	-	-	AR1310/1	-	NRL AIV		2017		2017-02-14		wild	Anseriformes	Anatidae	Cygnus	Mute swan	Cygnus olor
	AI	-	-	AR1461/1 /17	-	NRL AIV		2017		2017-02-16		wild	Charadriiformes	Laridae	Larus	European herring gull	Larus argentatus
	AI	-	-	AR1946/1 /17	-	NRL AIV		2017		2017-03-07		wild	Accipitriformes	Accipitridae	Buteo	-	-
	AI	-	-	AR1584 /17	-	NRL AIV		2017		2017-02-22		wild	Pelecaniformes	Ardeidae	Ardea	Grey heron	Ardea cinerea
	AI	-	-	AR1657/1 /17	-	NRL AIV		2017		2017-02-24		wild	Charadriiformes	Laridae	Chroicocephalus	Black-headed gull	Chroicocephalus ridibundus
	AI	-	-	AR1757/1 /17	-	NRL AIV		2017		2017-02-28		wild	Anseriformes	Anatidae	Anser	Bean goose	Anser fabalis
	AI	-	-	AR1947/1 /17	-	NRL AIV		2017		2017-03-07		wild	Accipitriformes	Accipitridae	Buteo	-	-
	AI	-	-	AR1758/1 /17	-	NRL AIV		2017		2017-02-28		wild	Charadriiformes	Laridae	Chroicocephalus	Black-headed gull	Chroicocephalus ridibundus
	AI	-	-	AR1759/1 /17	-	NRL AIV		2017		2017-02-28		wild	Anseriformes	Anatidae	Anser	Greater white-fronted goose	Anser albifrons
	AI	-	-	AR1761/1 /17	-	NRL AIV		2017		2017-02-28		wild	Passeriformes	Corvidae	Corvus	Carrion crow	Corvus corone
	AI	-	-	AR1806/1 /17	-	NRL AIV		2017		2017-03-02		wild	Anseriformes	Anatidae	Cygnus	Mute swan	Cygnus olor
	AI	-	-	AR1860/1 /17	-	NRL AIV		2017		2017-03-02		captive	Galliformes	Phasianidae	Pavo	-	-
	AI	-	-	AR1858/1 /17	-	NRL AIV		2017		2017-03-02		wild	Charadriiformes	Laridae	Chroicocephalus	Black-headed gull	Chroicocephalus ridibundus
	AI	-	-	AR1859/1 /17	-	NRL AIV		2017		2017-03-02		wild	Anseriformes	Anatidae	Cygnus	Whooper swan	Cygnus cygnus
	AI	-	-	AR1857/1 /17	-	NRL AIV		2017		2017-03-02		wild	Anseriformes	Anatidae	Cygnus	Whooper swan	Cygnus cygnus
	AI	-	-	AR2002	-	NRL AIV		2017		2017-03-08		wild	Accipitriformes	Accipitridae	Buteo	Common buzzard	Buteo buteo
	AI	-	-	AR2005/1	-	NRL AIV		2017		2017-03-08		wild	Anseriformes	Anatidae	Cygnus	Mute swan	Cygnus olor
	AI	-	-	AR2003	-	NRL AIV		2017		2017-03-08		wild	Accipitriformes	Accipitridae	Buteo	Common buzzard	Buteo buteo
	AI	-	-	AR2004	-	NRL AIV		2017		2017-03-08		wild	Accipitriformes	Accipitridae	Buteo	Common buzzard	Buteo buteo
	AI	-	-	AR2031/1	-	NRL AIV		2017		2017-03-09		wild	Accipitriformes	Accipitridae	Buteo	Common buzzard	Buteo buteo
	AI	-	-	AR2034/1	-	NRL AIV		2017		2017-03-09		wild	Accipitriformes	Accipitridae	Buteo	Common buzzard	Buteo buteo
	AI	-	-	AR2036/1	-	NRL AIV		2017		2017-03-09		wild	Accipitriformes	Accipitridae	Buteo	Common buzzard	Buteo buteo
	AI	-	-	AR2037/1	-	NRL AIV		2017		2017-03-09		wild	Accipitriformes	Accipitridae	Buteo	Common buzzard	Buteo buteo
	AI	-	-	AR1067/1 /17	-	NRL AIV		2017		2017-02-06		wild	Charadriiformes	Laridae	-	-	-
	AI	-	-	AR1068/1 /17	-	NRL AIV		2017		2017-02-06		wild	Charadriiformes	Laridae	-	-	-
	AI	-	-	AR204/1	-	NRL AIV		2017		2017-01-09		wild	Anseriformes	Anatidae	Anser	Greylag goose	Anser anser
	AI	-	-	AR209	-	NRL AIV		2017		2017-01-09		wild	Anseriformes	Anatidae	Anser	Greylag goose	Anser anser
	AI	-	-	AR1577	-	NRL AIV		2017		2017-02-22		wild	Anseriformes	Anatidae	Anser	Greylag goose	Anser anser
	AI	-	-	AR1959/1 /17	-	NRL AIV		2017		2017-03-07		wild	Accipitriformes	Accipitridae	Buteo	-	-
	AI	-	-	AR210/1	-	NRL AIV		2017		2017-01-09		wild	Anseriformes	Anatidae	-	-	-
	AI	-	-	AR211/1	-	NRL AIV		2017		2017-01-09		wild	Anseriformes	Anatidae	-	-	-
	AI	-	-	AR1953	-	NRL AIV		2017		2017-03-07		wild	Anseriformes	Anatidae	Cygnus	Mute swan	Cygnus olor
	AI	-	-	AR492	-	NRL AIV		2017		2017-01-23		captive	Anseriformes	Anatidae	-	-	-
	AI	-	-	AR493	-	NRL AIV		2017		2017-01-23		captive	Anseriformes	Anatidae	-	-	-
	AI	-	-	AR1656/1 /17	-	NRL AIV		2017		2017-02-24		wild	Anseriformes	Anatidae	Cygnus	-	-
	AI	-	-	AR1954 /17	-	NRL AIV		2017		2017-03-07		wild	Anseriformes	Anatidae	Cygnus	Mute swan	Cygnus olor
	AI	-	-	AR1955 /17	-	NRL AIV		2017		2017-03-07		wild	Anseriformes	Anatidae	Cygnus	Mute swan	Cygnus olor
	AI	-	-	AR212/1	-	NRL AIV		2017		2017-01-09		wild	Anseriformes	Anatidae	-	-	-
	AI	-	-	AR3167/1	-	NRL AIV		2017		2017-04-12		wild	Accipitriformes	Accipitridae	Haliaeetus	White-tailed eagle	Haliaeetus albicilla
	AI	-	-	AR630/1	-	NRL AIV		2017		2017-01-27		wild	Anseriformes	Anatidae	Cygnus	Mute swan	Cygnus olor
	AI	-	-	AR2161	-	NRL AIV		2017		2017-03-09		wild	Anseriformes	Anatidae	Cygnus	Mute swan	Cygnus olor
	AI	-	-	AR2174/1	-	NRL AIV		2017		2017-03-10		wild	Anseriformes	Anatidae	Cygnus	Whooper swan	Cygnus cygnus
	AI	-	-	AR415/1	-	NRL AIV		2017		2017-01-20		wild	Anseriformes	Anatidae	Cygnus	-	-
	AI	-	-	AR862/1	-	NRL AIV		2017		2017-01-31		wild	Anseriformes	Anatidae	Cygnus	-	-
	AI	-	-	AR863/1	-	NRL AIV		2017		2017-01-31		wild	Anseriformes	Anatidae	Cygnus	-	-
	AI	-	-	AR864/1	-	NRL AIV		2017		2017-01-31		wild	Anseriformes	Anatidae	Cygnus	-	-
	AI	-	-	AR980/2	-	NRL AIV		2017		2017-02-02		wild	Charadriiformes	Laridae	-	-	-
	AI	-	-	AR865/1	-	NRL AIV		2017		2017-01-31		wild	Anseriformes	Anatidae	Cygnus	-	-
	AI	-	-	AR981/1	-	NRL AIV		2017		2017-02-02		wild	Anseriformes	Anatidae	Cygnus	-	-
	AI	-	-	AR1179/1 /17	-	NRL AIV		2017		2017-02-09		wild	Anseriformes	Anatidae	Aythya	Tufted duck	Aythya fuligula
	AI	-	-	AR1180/1 /17	-	NRL AIV		2017		2017-02-09		wild	Anseriformes	Anatidae	Aythya	Tufted duck	Aythya fuligula
	AI	-	-	AR1181/1 /17	-	NRL AIV		2017		2017-02-09		wild	Anseriformes	Anatidae	Aythya	Tufted duck	Aythya fuligula
	AI	-	-	AR2000/1	-	NRL AIV		2017		2017-03-08		wild	Charadriiformes	Laridae	Larus	Common gull	Larus canus
	AI	-	-	AR982/1 /17	-	NRL AIV		2017		2017-02-02		wild	Anseriformes	Anatidae	Cygnus	-	-
	AI	-	-	AR1775/1 /17	-	NRL AIV		2017		2017-03-01		wild	Anseriformes	Anatidae	Cygnus	-	-
	AI	-	-	AR480	-	NRL AIV		2017		2017-01-23		wild	Anseriformes	Anatidae	Cygnus	-	-
	AI	-	-	AR558/1	-	NRL AIV		2017		2017-01-25		wild	Anseriformes	Anatidae	Cygnus	Mute swan	Cygnus olor
	AI	-	-	AR559/1	-	NRL AIV		2017		2017-01-25		wild	Anseriformes	Anatidae	Cygnus	Mute swan	Cygnus olor
	AI	-	-	AR560/1	-	NRL AIV		2017		2017-01-25		wild	Anseriformes	Anatidae	Cygnus	Mute swan	Cygnus olor
	AI	-	-	AR561/1	-	NRL AIV		2017		2017-01-25		wild	Anseriformes	Anatidae	Cygnus	Mute swan	Cygnus olor
	AI	-	-	AR562/1	-	NRL AIV		2017		2017-01-25		wild	Anseriformes	Anatidae	Cygnus	Mute swan	Cygnus olor
	AI	-	-	AR416/1	-	NRL AIV		2017		2017-01-20		wild	Anseriformes	Anatidae	Cygnus	-	-
	AI	-	-	AR1145 /17	-	NRL AIV		2017		2017-02-08		wild	Anseriformes	Anatidae	Cygnus	-	-
	AI	-	-	AR1146 /17	-	NRL AIV		2017		2017-02-08		wild	Anseriformes	Anatidae	Cygnus	-	-
	AI	-	-	AR1120 /17	-	NRL AIV		2017		2017-02-07		wild	Anseriformes	Anatidae	Cygnus	-	-
	AI	-	-	AR1121 /17	-	NRL AIV		2017		2017-02-07		wild	Anseriformes	Anatidae	Cygnus	-	-
	AI	-	-	AR1122 /17	-	NRL AIV		2017		2017-02-07		wild	Anseriformes	Anatidae	Cygnus	-	-
	AI	-	-	AR1123 /17	-	NRL AIV		2017		2017-02-07		wild	Anseriformes	Anatidae	Cygnus	-	-
	AI	-	-	AR1125 /17	-	NRL AIV		2017		2017-02-07		wild	Pelecaniformes	Ardeidae	Ardea	Grey heron	Ardea cinerea
	AI	-	-	AR1124 /17	-	NRL AIV		2017		2017-02-07		wild	Anseriformes	Anatidae	Cygnus	-	-
	AI	-	-	AR1126 /17	-	NRL AIV		2017		2017-02-07		wild	Anseriformes	Anatidae	Cygnus	-	-
	AI	-	-	AR1127 /17	-	NRL AIV		2017		2017-02-07		wild	Anseriformes	Anatidae	Cygnus	-	-
	AI	-	-	AR1196 /17	-	NRL AIV		2017		2017-02-10		wild	Anseriformes	Anatidae	Cygnus	-	-
	AI	-	-	AR1148 /17	-	NRL AIV		2017		2017-02-08		wild	Ciconiiformes	Ciconiidae	Ciconia	-	-
	AI	-	-	AR1149 /17	-	NRL AIV		2017		2017-02-08		wild	Ciconiiformes	Ciconiidae	Ciconia	-	-
	AI	-	-	AR213/1	-	NRL AIV		2017		2017-01-09		wild	Anseriformes	Anatidae	-	-	-
	AI	-	-	AR1150 /17	-	NRL AIV		2017		2017-02-08		wild	Ciconiiformes	Ciconiidae	Ciconia	-	-
	AI	-	-	AR1198 /17	-	NRL AIV		2017		2017-02-10		wild	Anseriformes	Anatidae	Cygnus	-	-
	AI	-	-	AR1200 /17	-	NRL AIV		2017		2017-02-10		wild	Anseriformes	Anatidae	Cygnus	Mute swan	Cygnus olor
	AI	-	-	AR1201 /17	-	NRL AIV		2017		2017-02-10		wild	Anseriformes	Anatidae	Cygnus	Mute swan	Cygnus olor
	AI	-	-	AR1199 /17	-	NRL AIV		2017		2017-02-10		wild	Anseriformes	Anatidae	Cygnus	-	-
	AI	-	-	AR1439/1	-	NRL AIV		2017		2017-02-16		wild	Anseriformes	Anatidae	Cygnus	-	-
	AI	-	-	AR1441/1	-	NRL AIV		2017		2017-02-16		wild	Anseriformes	Anatidae	Cygnus	-	-
	AI	-	-	AR1442/1	-	NRL AIV		2017		2017-02-16		wild	Anseriformes	Anatidae	Cygnus	-	-
	AI	-	-	AR1443/1	-	NRL AIV		2017		2017-02-16		wild	Anseriformes	Anatidae	Cygnus	-	-
	AI	-	-	AR2172/1 /17	-	NRL AIV		2017		2017-03-10		wild	Accipitriformes	Accipitridae	Buteo	-	-
	AI	-	-	AR1445/1	-	NRL AIV		2017		2017-02-16		wild	Anseriformes	Anatidae	Cygnus	-	-
	AI	-	-	AR1446/1	-	NRL AIV		2017		2017-02-16		wild	Anseriformes	Anatidae	Cygnus	-	-
	AI	-	-	AR1447/1	-	NRL AIV		2017		2017-02-16		wild	Anseriformes	Anatidae	Cygnus	-	-
	AI	-	-	AR1448/1	-	NRL AIV		2017		2017-02-16		wild	Anseriformes	Anatidae	Cygnus	-	-
	AI	-	-	AR563/1	-	NRL AIV		2017		2017-01-25		wild	Anseriformes	Anatidae	Cygnus	Mute swan	Cygnus olor
	AI	-	-	AR1209/1	-	NRL AIV		2017		2017-02-10		wild	Charadriiformes	Laridae	-	-	-
	AI	-	-	AR576/1	-	NRL AIV		2017		2017-01-26		wild	Anseriformes	Anatidae	Cygnus	Mute swan	Cygnus olor
	AI	-	-	AR738/1	-	NRL AIV		2017		2017-01-29		wild	Anseriformes	Anatidae	Cygnus	Mute swan	Cygnus olor
	AI	-	-	AR739/1	-	NRL AIV		2017		2017-01-29		wild	Anseriformes	Anatidae	Cygnus	Mute swan	Cygnus olor
	AI	-	-	AR740/1	-	NRL AIV		2017		2017-01-29		wild	Anseriformes	Anatidae	Cygnus	Mute swan	Cygnus olor
	AI	-	-	AR741/1	-	NRL AIV		2017		2017-01-29		wild	Anseriformes	Anatidae	Cygnus	Mute swan	Cygnus olor
	AI	-	-	AR742/1	-	NRL AIV		2017		2017-01-29		wild	Anseriformes	Anatidae	Cygnus	Mute swan	Cygnus olor
	AI	-	-	AR1578 /17	-	NRL AIV		2017		2017-02-22		wild	Anseriformes	Anatidae	Anser	Greylag goose	Anser anser
	AI	-	-	AR1585 /17	-	NRL AIV		2017		2017-02-22		wild	Accipitriformes	Accipitridae	Buteo	Common buzzard	Buteo buteo
	AI	-	-	AR1586 /17	-	NRL AIV		2017		2017-02-22		wild	Anseriformes	Anatidae	Anser	Greylag goose	Anser anser
	AI	-	-	AR1587 /17	-	NRL AIV		2017		2017-02-22		wild	Anseriformes	Anatidae	Anser	Greylag goose	Anser anser
	AI	-	-	AR1588 /17	-	NRL AIV		2017		2017-02-22		wild	Accipitriformes	Accipitridae	Buteo	Common buzzard	Buteo buteo
	AI	-	-	AR1589 /17	-	NRL AIV		2017		2017-02-22		wild	Accipitriformes	Accipitridae	Buteo	Common buzzard	Buteo buteo
	AI	-	-	AR1591 /17	-	NRL AIV		2017		2017-02-22		wild	Accipitriformes	Accipitridae	Buteo	Common buzzard	Buteo buteo
	AI	-	-	AR1582 /17	-	NRL AIV		2017		2017-02-22		wild	Charadriiformes	Laridae	-	-	-
	AI	-	-	AR1560 /17	-	NRL AIV		2017		2017-02-22		wild	Anseriformes	Anatidae	Cygnus	Mute swan	Cygnus olor
	AI	-	-	AR1561 /17	-	NRL AIV		2017		2017-02-22		wild	Anseriformes	Anatidae	Cygnus	Mute swan	Cygnus olor
	AI	-	-	AR1562 /17	-	NRL AIV		2017		2017-02-22		wild	Anseriformes	Anatidae	Cygnus	Mute swan	Cygnus olor
	AI	-	-	AR1563 /17	-	NRL AIV		2017		2017-02-22		wild	Anseriformes	Anatidae	Cygnus	Mute swan	Cygnus olor
	AI	-	-	AR1564 /17	-	NRL AIV		2017		2017-02-22		wild	Anseriformes	Anatidae	Cygnus	Mute swan	Cygnus olor
	AI	-	-	AR1565 /17	-	NRL AIV		2017		2017-02-22		wild	Anseriformes	Anatidae	Cygnus	Mute swan	Cygnus olor
	AI	-	-	AR1566 /17	-	NRL AIV		2017		2017-02-22		wild	Anseriformes	Anatidae	Cygnus	Mute swan	Cygnus olor
	AI	-	-	AR1641/1 /17	-	NRL AIV		2017		2017-02-24		wild	Pelecaniformes	Ardeidae	Ardea	Grey heron	Ardea cinerea
	AI	-	-	AR2173/1	-	NRL AIV		2017		2017-03-10		wild	Accipitriformes	Accipitridae	Buteo	Common buzzard	Buteo buteo
	AI	-	-	AR1653/1 /17	-	NRL AIV		2017		2017-02-24		wild	Pelecaniformes	Ardeidae	Ardea	Grey heron	Ardea cinerea
	AI	-	-	AR1449/1	-	NRL AIV		2017		2017-02-16		wild	Anseriformes	Anatidae	Cygnus	-	-
	AI	-	-	AR1642/1 /17	-	NRL AIV		2017		2017-02-24		wild	Anseriformes	Anatidae	Cygnus	-	-
	AI	-	-	AR1644/1 /17	-	NRL AIV		2017		2017-02-24		wild	Anseriformes	Anatidae	Cygnus	-	-
	AI	-	-	AR1645/1 /17	-	NRL AIV		2017		2017-02-24		wild	Anseriformes	Anatidae	Cygnus	-	-
	AI	-	-	AR1646/1 /17	-	NRL AIV		2017		2017-02-24		wild	Anseriformes	Anatidae	Cygnus	-	-
	AI	-	-	AR1647/1 /17	-	NRL AIV		2017		2017-02-24		wild	Anseriformes	Anatidae	Cygnus	-	-
	AI	-	-	AR1649/1 /17	-	NRL AIV		2017		2017-02-24		wild	Anseriformes	Anatidae	Cygnus	-	-
	AI	-	-	AR1650/1 /17	-	NRL AIV		2017		2017-02-24		wild	Anseriformes	Anatidae	Cygnus	-	-
	AI	-	-	AR1651/1 /17	-	NRL AIV		2017		2017-02-24		wild	Anseriformes	Anatidae	Cygnus	-	-
	AI	-	-	AR1654/1 /17	-	NRL AIV		2017		2017-02-24		wild	Anseriformes	Anatidae	Cygnus	-	-
	AI	-	-	AR1655/1 /17	-	NRL AIV		2017		2017-02-24		wild	Anseriformes	Anatidae	Cygnus	-	-
	AI	-	-	AR1643/1 /17	-	NRL AIV		2017		2017-02-24		wild	Anseriformes	Anatidae	Cygnus	-	-
	AI	-	-	AR1784/1 /17	-	NRL AIV		2017		2017-03-01		wild	Anseriformes	Anatidae	Cygnus	-	-
	AI	-	-	AR2229/1 /17	-	NRL AIV		2017		2017-03-13		wild	Anseriformes	Anatidae	-	-	-
	AI	-	-	AR1785/1 /17	-	NRL AIV		2017		2017-03-01		wild	Anseriformes	Anatidae	Cygnus	-	-
	AI	-	-	AR1787/1 /17	-	NRL AIV		2017		2017-03-01		wild	Anseriformes	Anatidae	Cygnus	-	-
	AI	-	-	AR1450/1	-	NRL AIV		2017		2017-02-16		wild	Anseriformes	Anatidae	Cygnus	Mute swan	Cygnus olor
	AI	-	-	AR2232/1 /17	-	NRL AIV		2017		2017-03-13		wild	Anseriformes	Anatidae	-	-	-
	AI	-	-	AR2233/1 /17	-	NRL AIV		2017		2017-03-13		wild	Accipitriformes	Accipitridae	Buteo	Common buzzard	Buteo buteo
	AI	-	-	AR2236/1 /17	-	NRL AIV		2017		2017-03-14		wild	Anseriformes	Anatidae	Anser	Greylag goose	Anser anser
	AI	-	-	AR1451/1	-	NRL AIV		2017		2017-02-16		wild	Anseriformes	Anatidae	Cygnus	Mute swan	Cygnus olor
	AI	-	-	AR1452/1	-	NRL AIV		2017		2017-02-16		wild	Anseriformes	Anatidae	Cygnus	Mute swan	Cygnus olor
	AI	-	-	AR1453/1	-	NRL AIV		2017		2017-02-16		wild	Anseriformes	Anatidae	Cygnus	Mute swan	Cygnus olor
	AI	-	-	AR1454/1	-	NRL AIV		2017		2017-02-16		wild	Anseriformes	Anatidae	Cygnus	Mute swan	Cygnus olor
	AI	-	-	AR1788/1 /17	-	NRL AIV		2017		2017-03-01		wild	Anseriformes	Anatidae	Cygnus	-	-
	AI	-	-	AR1455/1	-	NRL AIV		2017		2017-02-16		wild	Anseriformes	Anatidae	Cygnus	Mute swan	Cygnus olor
	AI	-	-	AR2241 /17	-	NRL AIV		2017		2017-03-14		wild	Accipitriformes	Accipitridae	Buteo	Common buzzard	Buteo buteo
	AI	-	-	AR2287 /17	-	NRL AIV		2017		2017-03-15		wild	Anseriformes	Anatidae	-	-	-
	AI	-	-	AR1456/1	-	NRL AIV		2017		2017-02-16		wild	Anseriformes	Anatidae	Cygnus	Mute swan	Cygnus olor
	AI	-	-	AR1457/1	-	NRL AIV		2017		2017-02-16		wild	Anseriformes	Anatidae	Cygnus	Mute swan	Cygnus olor
	AI	-	-	AR2001	-	NRL AIV		2017		2017-03-08		wild	Anseriformes	Anatidae	Cygnus	Mute swan	Cygnus olor
	AI	-	-	AR2368/1 /17	-	NRL AIV		2017		2017-03-16		wild	Accipitriformes	Accipitridae	Buteo	Common buzzard	Buteo buteo
	AI	-	-	AR251	-	NRL AIV		2017		2017-04-18		wild	Accipitriformes	-	-	-	-
	AI	-	-	AR1567 /17	-	NRL AIV		2017		2017-02-22		wild	Anseriformes	Anatidae	Cygnus	Mute swan	Cygnus olor
	AI	-	-	AR2240/1 /17	-	NRL AIV		2017		2017-03-14		wild	Accipitriformes	Accipitridae	Buteo	-	-
	AI	-	-	AR1795 /17	-	NRL AIV		2017		2017-03-02		wild	Anseriformes	Anatidae	Cygnus	Mute swan	Cygnus olor
	AI	-	-	AR2534/1 /17	-	NRL AIV		2017		2017-03-17		wild	Accipitriformes	Accipitridae	Buteo	-	-
	AI	-	-	AR2684/1 /17	-	NRL AIV		2017		2017-03-22		wild	Accipitriformes	Accipitridae	Buteo	-	-
	AI	-	-	AR83/1	-	NRL AIV		2017		2017-01-03		wild	Charadriiformes	Laridae	-	-	-
	AI	-	-	AR84/1	-	NRL AIV		2017		2017-01-03		wild	Charadriiformes	Laridae	-	-	-
	AI	-	-	AR2685/1 /17	-	NRL AIV		2017		2017-03-22		wild	Accipitriformes	Accipitridae	Buteo	-	-
	AI	-	-	AR2535/1 /17	-	NRL AIV		2017		2017-03-17		wild	Accipitriformes	Accipitridae	Buteo	-	-
	AI	-	-	AR92/1	-	NRL AIV		2017		2017-01-04		wild	Anseriformes	Anatidae	Cygnus	Black swan	Cygnus atratus
	AI	-	-	AR250/1	-	NRL AIV		2017		2017-01-11		wild	Charadriiformes	Laridae	-	-	-
	AI	-	-	AR2686/1 /17	-	NRL AIV		2017		2017-03-22		wild	Accipitriformes	Accipitridae	Buteo	-	-
	AI	-	-	AR2808/1	-	NRL AIV		2017		2017-03-23		wild	Anseriformes	Anatidae	Cygnus	-	-
	AI	-	-	AR91/1	-	NRL AIV		2017		2017-01-04		wild	Anseriformes	Anatidae	Cygnus	-	-
	AI	-	-	AR989/1 /17	-	NRL AIV		2017		2017-02-03		wild	Anseriformes	Anatidae	Cygnus	-	-
	AI	-	-	AR1166 /17	-	NRL AIV		2017		2017-02-08		wild	Anseriformes	Anatidae	Cygnus	-	-
	AI	-	-	AR1435/1 /17	-	NRL AIV		2017		2017-02-16		wild	Anseriformes	Anatidae	Cygnus	-	-
	AI	-	-	AR1436/1 /17	-	NRL AIV		2017		2017-02-16		wild	Anseriformes	Anatidae	Cygnus	-	-
	AI	-	-	AR85/1	-	NRL AIV		2017		2017-01-03		wild	Accipitriformes	Accipitridae	Haliaeetus	White-tailed eagle	Haliaeetus albicilla
	AI	-	-	AR2809/1	-	NRL AIV		2017		2017-03-23		wild	Anseriformes	Anatidae	Cygnus	-	-
	AI	-	-	AR1568 /17	-	NRL AIV		2017		2017-02-22		wild	Anseriformes	Anatidae	Cygnus	Mute swan	Cygnus olor
	AI	-	-	AR1569 /17	-	NRL AIV		2017		2017-02-22		wild	Anseriformes	Anatidae	Cygnus	Mute swan	Cygnus olor
	AI	-	-	AR1958/1 /17	-	NRL AIV		2017		2017-03-07		wild	Falconiformes	Falconidae	Falco	Peregrine falcon	Falco peregrinus
	AI	-	-	AR2810/1	-	NRL AIV		2017		2017-03-23		wild	Anseriformes	Anatidae	Cygnus	-	-
	AI	-	-	AR192/1	-	NRL AIV		2017		2017-01-06		wild	Accipitriformes	Accipitridae	Haliaeetus	White-tailed eagle	Haliaeetus albicilla
	AI	-	-	AR2175/1	-	NRL AIV		2017		2017-03-10		wild	Anseriformes	Anatidae	Cygnus	Mute swan	Cygnus olor
	AI	-	-	AR2812/1	-	NRL AIV		2017		2017-03-24		wild	Anseriformes	Anatidae	Cygnus	-	-
	AI	-	-	AR1754/1 /17	-	NRL AIV		2017		2017-02-28		wild	Anseriformes	Anatidae	Cygnus	Mute swan	Cygnus olor
	AI	-	-	AR1780/1 /17	-	NRL AIV		2017		2017-03-01		wild	Charadriiformes	Laridae	Larus	Lesser black-backed gull	Larus fuscus
	AI	-	-	AR2177/1	-	NRL AIV		2017		2017-03-10		wild	Suliformes	Phalacrocoracidae	Phalacrocorax	Great cormorant	Phalacrocorax carbo
	AI	-	-	AR2176/1	-	NRL AIV		2017		2017-03-10		wild	Anseriformes	Anatidae	Cygnus	Mute swan	Cygnus olor
	AI	-	-	AR3108/1	-	NRL AIV		2017		2017-04-05		wild	Pelecaniformes	Ardeidae	-	-	-
	AI	-	-	AR191	-	NRL AIV		2017		2017-01-06		wild	Anseriformes	Anatidae	Aythya	Tufted duck	Aythya fuligula
	AI	-	-	AR1437/1 /17	-	NRL AIV		2017		2017-02-16		wild	Anseriformes	Anatidae	Cygnus	-	-
	AI	-	-	AR574	-	NRL AIV		2017		2017-01-26		wild	Anseriformes	Anatidae	Cygnus	Mute swan	Cygnus olor
	AI	-	-	AR629	-	NRL AIV		2017		2017-01-27		wild	Anseriformes	Anatidae	Cygnus	Mute swan	Cygnus olor
	AI	-	-	AR2813	-	NRL AIV		2017		2017-03-24		wild	Accipitriformes	Accipitridae	Buteo	Common buzzard	Buteo buteo
	AI	-	-	AR2814/1	-	NRL AIV		2017		2017-03-24		wild	Anseriformes	Anatidae	-	-	-
	AI	-	-	AR1933/1 /17	-	NRL AIV		2017		2017-03-06		wild	Anseriformes	Anatidae	Cygnus	-	-
	AI	-	-	AR995 /17	-	NRL AIV		2017		2017-02-03		wild	Anseriformes	Anatidae	Cygnus	Mute swan	Cygnus olor
	AI	-	-	AR996 /17	-	NRL AIV		2017		2017-02-03		wild	Anseriformes	Anatidae	Cygnus	Mute swan	Cygnus olor
	AI	-	-	AR997 /17	-	NRL AIV		2017		2017-02-03		wild	Anseriformes	Anatidae	Cygnus	Mute swan	Cygnus olor
	AI	-	-	AR3073/1 /17	-	NRL AIV		2017		2017-03-30		wild	Anseriformes	Anatidae	Anas	Mallard	Anas platyrhynchos
	AI	-	-	AR3099	-	NRL AIV		2017		2017-04-03		wild	Accipitriformes	Accipitridae	Buteo	Common buzzard	Buteo buteo
	AI	-	-	AR321/1	-	NRL AIV		2017		2017-01-13		captive	Casuariiformes	Casuariidae	Dromaius	Emu	Dromaius novaehollandiae
	AI	-	-	AR193/1	-	NRL AIV		2017		2017-01-06		wild	Accipitriformes	Accipitridae	Haliaeetus	White-tailed eagle	Haliaeetus albicilla
	AI	-	-	AR1263 /17	-	NRL AIV		2017		2017-02-10		wild	Anseriformes	Anatidae	Cygnus	-	-
	AI	-	-	AR1272 /17	-	NRL AIV		2017		2017-02-11		wild	Anseriformes	Anatidae	Cygnus	-	-
	AI	-	-	AR1273 /17	-	NRL AIV		2017		2017-02-11		wild	Anseriformes	Anatidae	Cygnus	-	-
	AI	-	-	AR1274 /17	-	NRL AIV		2017		2017-02-11		wild	Anseriformes	Anatidae	Cygnus	-	-
	AI	-	-	AR1275 /17	-	NRL AIV		2017		2017-02-11		wild	Anseriformes	Anatidae	Cygnus	-	-
	AI	-	-	AR1276 /17	-	NRL AIV		2017		2017-02-11		wild	Anseriformes	Anatidae	Cygnus	-	-
	AI	-	-	AR1277 /17	-	NRL AIV		2017		2017-02-11		wild	Anseriformes	Anatidae	Cygnus	-	-
	AI	-	-	AR1278 /17	-	NRL AIV		2017		2017-02-11		wild	Anseriformes	Anatidae	Cygnus	-	-
	AI	-	-	AR1279 /17	-	NRL AIV		2017		2017-02-11		wild	Anseriformes	Anatidae	Cygnus	-	-
	AI	-	-	AR1280 /17	-	NRL AIV		2017		2017-02-11		wild	Anseriformes	Anatidae	Cygnus	-	-
	AI	-	-	AR1281 /17	-	NRL AIV		2017		2017-02-11		wild	Anseriformes	Anatidae	Cygnus	-	-
	AI	-	-	AR1282 /17	-	NRL AIV		2017		2017-02-11		wild	Anseriformes	Anatidae	Cygnus	-	-
	AI	-	-	AR1283 /17	-	NRL AIV		2017		2017-02-11		wild	Anseriformes	Anatidae	Cygnus	-	-
	AI	-	-	AR1284 /17	-	NRL AIV		2017		2017-02-11		wild	Anseriformes	Anatidae	Cygnus	-	-
	AI	-	-	AR1285 /17	-	NRL AIV		2017		2017-02-11		wild	Anseriformes	Anatidae	Cygnus	-	-
	AI	-	-	AR1286 /17	-	NRL AIV		2017		2017-02-11		wild	Anseriformes	Anatidae	Cygnus	-	-
	AI	-	-	AR1288 /17	-	NRL AIV		2017		2017-02-11		captive	Anseriformes	Anatidae	Anser	Lesser white-fronted goose	Anser erythropus
	AI	-	-	AR1289 /17	-	NRL AIV		2017		2017-02-11		captive	Anseriformes	Anatidae	Aix	Mandarin duck	Aix galericulata
	AI	-	-	AR1290 /17	-	NRL AIV		2017		2017-02-11		captive	Anseriformes	Anatidae	Tadorna	Common shelduck	Tadorna tadorna
	AI	-	-	AR1291 /17	-	NRL AIV		2017		2017-02-11		captive	Anseriformes	Anatidae	Tadorna	Common shelduck	Tadorna tadorna
	AI	-	-	AR3109/1 /17	-	NRL AIV		2017		2017-04-06		wild	Accipitriformes	Accipitridae	Buteo	Common buzzard	Buteo buteo
	AI	-	-	AR1392 /17	-	NRL AIV		2017		2017-02-15		wild	Pelecaniformes	Ardeidae	Ardea	Grey heron	Ardea cinerea
	AI	-	-	AR1287 /17	-	NRL AIV		2017		2017-02-11		captive	Ciconiiformes	Ciconiidae	Ciconia	-	-
	AI	-	-	AR1374/1 /17	-	NRL AIV		2017		2017-02-15		wild	Accipitriformes	Accipitridae	Buteo	-	-
	AI	-	-	AR3153 /17	-	NRL AIV		2017		2017-04-10		wild	Accipitriformes	Accipitridae	Buteo	-	-
	AI	-	-	AR320	-	NRL AIV		2017		2017-01-13		captive	Anseriformes	Anatidae	-	-	-
	AI	-	-	AR3154/1 /17	-	NRL AIV		2017		2017-04-05		wild	Accipitriformes	Accipitridae	Buteo	Common buzzard	Buteo buteo
	AI	-	-	AR3156/1 /18	-	NRL AIV		2017		2017-04-05		wild	Accipitriformes	Accipitridae	Buteo	Common buzzard	Buteo buteo
	AI	-	-	AR3157/1 /18	-	NRL AIV		2017		2017-04-05		wild	Accipitriformes	Accipitridae	Buteo	Common buzzard	Buteo buteo
	AI	-	-	AR3159/1 /18	-	NRL AIV		2017		2017-04-05		wild	Accipitriformes	Accipitridae	Buteo	Common buzzard	Buteo buteo
	AI	-	-	AR3160/1 /18	-	NRL AIV		2017		2017-04-05		wild	Accipitriformes	Accipitridae	Buteo	Common buzzard	Buteo buteo
	AI	-	-	AR3161/1 /18	-	NRL AIV		2017		2017-04-05		wild	Accipitriformes	Accipitridae	Buteo	Common buzzard	Buteo buteo
	AI	-	-	AR3162/1 /18	-	NRL AIV		2017		2017-04-05		wild	Accipitriformes	Accipitridae	Buteo	Common buzzard	Buteo buteo
	AI	-	-	AR3163/1 /17	-	NRL AIV		2017		2017-04-11		wild	Accipitriformes	Accipitridae	Buteo	Common buzzard	Buteo buteo
	AI	-	-	AR1570 /17	-	NRL AIV		2017		2017-02-22		wild	Pelecaniformes	Ardeidae	Ardea	Grey heron	Ardea cinerea
	AI	-	-	AR3072 /17	-	NRL AIV		2017		2017-03-30		wild	Falconiformes	Falconidae	Falco	Peregrine falcon	Falco peregrinus
	AI	-	-	AR3089/2	-	NRL AIV		2017		2017-03-22		wild	Accipitriformes	Accipitridae	Haliaeetus	White-tailed eagle	Haliaeetus albicilla
	AI	-	-	AR3090/2	-	NRL AIV		2017		2017-03-22		wild	Accipitriformes	Accipitridae	Haliaeetus	White-tailed eagle	Haliaeetus albicilla
	AI	-	-	AR3091/1	-	NRL AIV		2017		2017-03-22		wild	Accipitriformes	Accipitridae	Haliaeetus	White-tailed eagle	Haliaeetus albicilla
	AI	-	-	AR3092/2	-	NRL AIV		2017		2017-03-22		wild	Accipitriformes	Accipitridae	Haliaeetus	White-tailed eagle	Haliaeetus albicilla
	AI	-	-	AR3093/2	-	NRL AIV		2017		2017-03-22		wild	Accipitriformes	Accipitridae	Haliaeetus	White-tailed eagle	Haliaeetus albicilla
	AI	-	-	AR3094/1	-	NRL AIV		2017		2017-03-22		wild	Accipitriformes	Accipitridae	Haliaeetus	White-tailed eagle	Haliaeetus albicilla
	AI	-	-	AR3096/1	-	NRL AIV		2017		2017-03-22		wild	Accipitriformes	Accipitridae	Haliaeetus	White-tailed eagle	Haliaeetus albicilla
	AI	-	-	AR3097/2	-	NRL AIV		2017		2017-03-22		wild	Accipitriformes	Accipitridae	Haliaeetus	White-tailed eagle	Haliaeetus albicilla
	AI	-	-	AR3098/2	-	NRL AIV		2017		2017-03-22		wild	Accipitriformes	Accipitridae	Haliaeetus	White-tailed eagle	Haliaeetus albicilla
	AI	-	-	AR3103/1	-	NRL AIV		2017		2017-03-31		wild	Accipitriformes	Accipitridae	Haliaeetus	White-tailed eagle	Haliaeetus albicilla
	AI	-	-	AR1633/1 /17	-	NRL AIV		2017		2017-02-24		wild	Anseriformes	Anatidae	Branta	Canada goose	Branta canadensis
	AI	-	-	AR3165/1 /17	-	NRL AIV		2017		2017-04-11		wild	Accipitriformes	Accipitridae	Buteo	Common buzzard	Buteo buteo
	AI	-	-	AR3169/1 /17	-	NRL AIV		2017		2017-04-18		wild	Accipitriformes	Accipitridae	Buteo	Common buzzard	Buteo buteo
	AI	-	-	AR3164/1 /17	-	NRL AIV		2017		2017-04-11		wild	Pelecaniformes	Ardeidae	Ardea	Grey heron	Ardea cinerea
	AI	-	-	AR1295	-	NRL AIV		2017		2017-02-11		captive	Anseriformes	Anatidae	Anas	northern pintail	Anas acuta
	AI	-	-	AR1293	-	NRL AIV		2017		2017-02-11		captive	Anseriformes	Anatidae	Aythya	Tufted duck	Aythya fuligula
	AI	-	-	AR3198/1	-	NRL AIV		2017		2017-05-09		wild	Accipitriformes	Accipitridae	Buteo	-	-
	AI	-	-	AR2230/1	-	NRL AIV		2017		2017-03-13		wild	Anseriformes	Anatidae	Cygnus	Mute swan	Cygnus olor
	AI	-	-	AR2035/1	-	NRL AIV		2017		2017-03-09		wild	Accipitriformes	Accipitridae	Haliaeetus	White-tailed eagle	Haliaeetus albicilla
	AI	-	-	AR323/2	-	NRL AIV		2017		2017-01-16		wild	Anseriformes	Anatidae	Anser	Greylag goose	Anser anser
	AI	-	-	AR324/2	-	NRL AIV		2017		2017-01-16		wild	Anseriformes	Anatidae	Anas	Mallard	Anas platyrhynchos
	AI	-	-	AR2039/1	-	NRL AIV		2017		2017-03-09		wild	Anseriformes	Anatidae	Cygnus	Mute swan	Cygnus olor
	AI	-	-	AR325	-	NRL AIV		2017		2017-01-16		wild	Anseriformes	Anatidae	Anas	Mallard	Anas platyrhynchos
	AI	-	-	AR326	-	NRL AIV		2017		2017-01-16		wild	Accipitriformes	Accipitridae	Buteo	Common buzzard	Buteo buteo
	AI	-	-	AR329/1	-	NRL AIV		2017		2017-01-16		wild	Accipitriformes	Accipitridae	Buteo	Common buzzard	Buteo buteo
	AI	-	-	AR2545/1	-	NRL AIV		2017		2017-03-20		wild	Suliformes	Phalacrocoracidae	Phalacrocorax	Great cormorant	Phalacrocorax carbo
	AI	-	-	AR2544/1	-	NRL AIV		2017		2017-03-20		wild	Anseriformes	Anatidae	Cygnus	Mute swan	Cygnus olor
	AI	-	-	AR1376/1 /17	-	NRL AIV		2017		2017-02-15		wild	Accipitriformes	Accipitridae	Buteo	-	-
	AI	-	-	AR373/1	-	NRL AIV		2017		2017-01-17		wild	Accipitriformes	Accipitridae	Buteo	-	-
	AI	-	-	AR707/1	-	NRL AIV		2017		2017-01-28		wild	Anseriformes	Anatidae	Cygnus	Mute swan	Cygnus olor
	AI	-	-	AR387/1	-	NRL AIV		2017		2017-01-17		wild	Accipitriformes	Accipitridae	Buteo	Common buzzard	Buteo buteo
	AI	-	-	AR389/1	-	NRL AIV		2017		2017-01-18		wild	Anseriformes	Anatidae	Anser	Greylag goose	Anser anser
	AI	-	-	AR3168/1 /17	-	NRL AIV		2017		2017-04-18		wild	Accipitriformes	Accipitridae	Accipiter	Northern goshawk	Accipiter gentilis
	AI	-	-	AR706/1	-	NRL AIV		2017		2017-01-28		wild	Anseriformes	Anatidae	Cygnus	-	-
	AI	-	-	AR1079/1 /17	-	NRL AIV		2017		2017-02-06		wild	Anseriformes	Anatidae	Cygnus	Mute swan	Cygnus olor
	AI	-	-	AR390/1	-	NRL AIV		2017		2017-01-18		wild	Anseriformes	Anatidae	Anser	Greylag goose	Anser anser
	AI	-	-	AR405/1	-	NRL AIV		2017		2017-01-19		wild	Anseriformes	Anatidae	Anas	Mallard	Anas platyrhynchos
	AI	-	-	AR970/1	-	NRL AIV		2017		2017-02-02		wild	Anseriformes	Anatidae	Cygnus	-	-
	AI	-	-	AR1115/2 /17	-	NRL AIV		2017		2017-02-07		captive	Charadriiformes	Scolopacidae	Tringa	Common redshank	Tringa totanus
	AI	-	-	AR1115/1 /17	-	NRL AIV		2017		2017-02-07		captive	Charadriiformes	Scolopacidae	Tringa	Common redshank	Tringa totanus
	AI	-	-	AR1111/1 /17	-	NRL AIV		2017		2017-02-07		captive	Anseriformes	Anatidae	Cygnus	Black swan	Cygnus atratus
	AI	-	-	AR477/1	-	NRL AIV		2017		2017-01-23		wild	Anseriformes	Anatidae	Anser	-	-
	AI	-	-	AR1113/1 /17	-	NRL AIV		2017		2017-02-07		wild	Anseriformes	Anatidae	Cygnus	-	-
	AI	-	-	AR328/1	-	NRL AIV		2017		2017-01-16		wild	Accipitriformes	Accipitridae	Accipiter	Northern goshawk	Accipiter gentilis
	AI	-	-	AR1081/1 /17	-	NRL AIV		2017		2017-02-06		wild	Anseriformes	Anatidae	Cygnus	Mute swan	Cygnus olor
	AI	-	-	AR1082/1 /17	-	NRL AIV		2017		2017-02-06		wild	Anseriformes	Anatidae	Cygnus	Mute swan	Cygnus olor
	AI	-	-	AR1083/1 /17	-	NRL AIV		2017		2017-02-06		wild	Anseriformes	Anatidae	Cygnus	Mute swan	Cygnus olor
	AI	-	-	AR1084/1 /17	-	NRL AIV		2017		2017-02-06		wild	Anseriformes	Anatidae	Cygnus	Mute swan	Cygnus olor
	AI	-	-	AR1085/1 /17	-	NRL AIV		2017		2017-02-06		wild	Anseriformes	Anatidae	Cygnus	Mute swan	Cygnus olor
	AI	-	-	AR1086/1 /17	-	NRL AIV		2017		2017-02-06		wild	Anseriformes	Anatidae	Cygnus	Mute swan	Cygnus olor
	AI	-	-	AR1088/1 /17	-	NRL AIV		2017		2017-02-06		wild	Anseriformes	Anatidae	Cygnus	Mute swan	Cygnus olor
	AI	-	-	AR488	-	NRL AIV		2017		2017-01-23		wild	Anseriformes	Anatidae	Anser	Greylag goose	Anser anser
	AI	-	-	AR1116/1 /17	-	NRL AIV		2017		2017-02-07		captive	Anseriformes	Anatidae	Aythya	Greater scaup	Aythya marila
	AI	-	-	AR1170/1 /17	-	NRL AIV		2017		2017-02-09		wild	Charadriiformes	Laridae	-	-	-
	AI	-	-	AR1171/1 /17	-	NRL AIV		2017		2017-02-09		captive	Anseriformes	Anatidae	Histrionicus	Harlequin duck	Histrionicus histrionicus
	AI	-	-	AR1114/1 /17	-	NRL AIV		2017		2017-02-07		wild	Anseriformes	Anatidae	Cygnus	-	-
	AI	-	-	AR512/1	-	NRL AIV		2017		2017-01-24		wild	Anseriformes	Anatidae	Cygnus	Mute swan	Cygnus olor
	AI	-	-	AR1387 /17	-	NRL AIV		2017		2017-02-15		wild	Anseriformes	Anatidae	Anser	-	-
	AI	-	-	AR3158/1 /18	-	NRL AIV		2017		2017-04-05		wild	Accipitriformes	Accipitridae	Milvus	Red kite	Milvus milvus
	AI	-	-	AR1388 /17	-	NRL AIV		2017		2017-02-15		wild	Anseriformes	Anatidae	Anser	-	-
	AI	-	-	AR1391 /17	-	NRL AIV		2017		2017-02-15		wild	Anseriformes	Anatidae	Anser	Greylag goose	Anser anser
	AI	-	-	AR1389 /17	-	NRL AIV		2017		2017-02-15		wild	Anseriformes	Anatidae	Anser	-	-
	AI	-	-	AR1571 /17	-	NRL AIV		2017		2017-02-22		wild	Anseriformes	Anatidae	Cygnus	Mute swan	Cygnus olor
	AI	-	-	AR1572 /17	-	NRL AIV		2017		2017-02-22		wild	Anseriformes	Anatidae	Cygnus	Mute swan	Cygnus olor
	AI	-	-	AR1574 /17	-	NRL AIV		2017		2017-02-22		wild	Anseriformes	Anatidae	Cygnus	Mute swan	Cygnus olor
	AI	-	-	AR1575 /17	-	NRL AIV		2017		2017-02-22		wild	Anseriformes	Anatidae	Cygnus	Mute swan	Cygnus olor
	AI	-	-	AR1592 /17	-	NRL AIV		2017		2017-02-22		wild	Anseriformes	Anatidae	Cygnus	Mute swan	Cygnus olor
	AI	-	-	AR1590 /17	-	NRL AIV		2017		2017-02-22		wild	Pelecaniformes	Ardeidae	Ardea	Grey heron	Ardea cinerea
	AI	-	-	AR490	-	NRL AIV		2017		2017-01-23		wild	Accipitriformes	Accipitridae	Buteo	-	-
	AI	-	-	AR1594/1 /17	-	NRL AIV		2017		2017-02-23		wild	Suliformes	Phalacrocoracidae	Phalacrocorax	Great cormorant	Phalacrocorax carbo
	AI	-	-	AR1596/1 /17	-	NRL AIV		2017		2017-02-23		wild	Charadriiformes	Laridae	-	-	-
	AI	-	-	AR1595/1 /17	-	NRL AIV		2017		2017-02-23		wild	Accipitriformes	Accipitridae	Buteo	-	-
	AI	-	-	AR1597/1 /17	-	NRL AIV		2017		2017-02-23		wild	Anseriformes	Anatidae	Cygnus	-	-
	AI	-	-	AR510/1	-	NRL AIV		2017		2017-01-24		wild	Anseriformes	Anatidae	-	-	-
	AI	-	-	AR511/1	-	NRL AIV		2017		2017-01-24		wild	Accipitriformes	Accipitridae	Buteo	Common buzzard	Buteo buteo
	AI	-	-	AR1729/1 /17	-	NRL AIV		2017		2017-02-27		wild	Anseriformes	Anatidae	Cygnus	Whooper swan	Cygnus cygnus
	AI	-	-	AR1598/1 /17	-	NRL AIV		2017		2017-02-23		wild	Anseriformes	Anatidae	Cygnus	-	-
	AI	-	-	AR513/1	-	NRL AIV		2017		2017-01-24		wild	Anseriformes	Anatidae	Anser	Greylag goose	Anser anser
	AI	-	-	AR514/1	-	NRL AIV		2017		2017-01-24		wild	Anseriformes	Anatidae	Anas	Mallard	Anas platyrhynchos
	AI	-	-	AR1730/1 /17	-	NRL AIV		2017		2017-02-27		wild	Anseriformes	Anatidae	Cygnus	-	-
	AI	-	-	AR1734/1 /17	-	NRL AIV		2017		2017-02-27		wild	Pelecaniformes	Ardeidae	Ardea	Grey heron	Ardea cinerea
	AI	-	-	AR1733/1 /17	-	NRL AIV		2017		2017-02-27		wild	Anseriformes	Anatidae	Cygnus	-	-
	AI	-	-	AR1736/1 /17	-	NRL AIV		2017		2017-02-27		wild	Pelecaniformes	Ardeidae	Ardea	Great egret	Ardea alba
	AI	-	-	AR564/1	-	NRL AIV		2017		2017-01-25		wild	Anseriformes	Anatidae	Anas	Mallard	Anas platyrhynchos
	AI	-	-	AR515/1	-	NRL AIV		2017		2017-01-24		wild	Accipitriformes	Accipitridae	Buteo	-	-
	AI	-	-	AR1871/1 /17	-	NRL AIV		2017		2017-03-03		wild	Anseriformes	Anatidae	Cygnus	-	-
	AI	-	-	AR573/1	-	NRL AIV		2017		2017-01-26		wild	Anseriformes	Anatidae	Anser	Greylag goose	Anser anser
	AI	-	-	AR703	-	NRL AIV		2017		2017-01-28		wild	Anseriformes	Anatidae	Anser	Greylag goose	Anser anser
	AI	-	-	AR1738/1 /17	-	NRL AIV		2017		2017-02-27		wild	Anseriformes	Anatidae	Cygnus	-	-
	AI	-	-	AR1874/1 /17	-	NRL AIV		2017		2017-03-03		wild	Anseriformes	Anatidae	Cygnus	-	-
	AI	-	-	AR704	-	NRL AIV		2017		2017-01-28		wild	Accipitriformes	Accipitridae	Buteo	Common buzzard	Buteo buteo
	AI	-	-	AR1875/1 /17	-	NRL AIV		2017		2017-03-03		wild	Anseriformes	Anatidae	Cygnus	-	-
	AI	-	-	AR1881/1 /17	-	NRL AIV		2017		2017-03-03		wild	Pelecaniformes	Ardeidae	Ardea	Grey heron	Ardea cinerea
	AI	-	-	AR1880/1 /17	-	NRL AIV		2017		2017-03-03		wild	Anseriformes	Anatidae	Cygnus	-	-
	AI	-	-	AR705/1	-	NRL AIV		2017		2017-01-28		wild	Anseriformes	Anatidae	Anser	Greylag goose	Anser anser
	AI	-	-	AR1882/1 /17	-	NRL AIV		2017		2017-03-03		wild	Pelecaniformes	Ardeidae	Ardea	Grey heron	Ardea cinerea
	AI	-	-	AR1879/1 /17	-	NRL AIV		2017		2017-03-03		wild	Anseriformes	Anatidae	Cygnus	-	-
	AI	-	-	AR1172/1 /17	-	NRL AIV		2017		2017-02-09		wild	Anseriformes	Anatidae	Cygnus	-	-
	AI	-	-	AR1173/1 /17	-	NRL AIV		2017		2017-02-09		wild	Anseriformes	Anatidae	Cygnus	-	-
	AI	-	-	AR1739/1 /17	-	NRL AIV		2017		2017-02-27		wild	Anseriformes	Anatidae	Cygnus	-	-
	AI	-	-	AR88/1	-	NRL AIV		2017		2017-01-04		wild	Anseriformes	Anatidae	Cygnus	-	-
	AI	-	-	AR207/1	-	NRL AIV		2017		2017-01-09		wild	Pelecaniformes	Ardeidae	Ardea	Great egret	Ardea alba
	AI	-	-	AR87/1	-	NRL AIV		2017		2017-01-04		wild	Anseriformes	Anatidae	Cygnus	-	-
	AI	-	-	AR208/1	-	NRL AIV		2017		2017-01-09		wild	Anseriformes	Anatidae	Cygnus	-	-
	AI	-	-	AR407/1	-	NRL AIV		2017		2017-01-19		wild	Anseriformes	Anatidae	Aythya	Tufted duck	Aythya fuligula
	AI	-	-	AR371/1	-	NRL AIV		2017		2017-01-17		wild	Anseriformes	Anatidae	Cygnus	-	-
	AI	-	-	AR1080/1	-	NRL AIV		2017		2017-02-06		wild	Anseriformes	Anatidae	Histrionicus	Harlequin duck	Histrionicus histrionicus
	AI	-	-	AR1088/1	-	NRL AIV		2017		2017-02-06		wild	Anseriformes	Anatidae	Cygnus	Mute swan	Cygnus olor
	AI	-	-	AR414/1	-	NRL AIV		2017		2017-01-20		wild	Anseriformes	Anatidae	Cygnus	-	-
	AI	-	-	AR708/1	-	NRL AIV		2017		2017-01-28		wild	Anseriformes	Anatidae	Anser	Greylag goose	Anser anser
	AI	-	-	AR1069/1 /17	-	NRL AIV		2017		2017-02-06		wild	Anseriformes	Anatidae	Aythya	Tufted duck	Aythya fuligula
	AI	-	-	AR217/1	-	NRL AIV		2017		2017-01-10		wild	Falconiformes	Falconidae	Falco	Peregrine falcon	Falco peregrinus
	AI	-	-	AR709/1	-	NRL AIV		2017		2017-01-28		wild	Anseriformes	Anatidae	Anser	Greylag goose	Anser anser
	AI	-	-	AR1395 /17	-	NRL AIV		2017		2017-02-15		wild	Anseriformes	Anatidae	Anser	-	-
	AI	-	-	AR1189 /17	-	NRL AIV		2017		2017-02-09		wild	Anseriformes	Anatidae	Aythya	Tufted duck	Aythya fuligula
	AI	-	-	AR1190 /17	-	NRL AIV		2017		2017-02-09		wild	Anseriformes	Anatidae	Aythya	Tufted duck	Aythya fuligula
	AI	-	-	AR743/2	-	NRL AIV		2017		2017-01-27		wild	Anseriformes	Anatidae	Anas	Mallard	Anas platyrhynchos
	AI	-	-	AR1187 /17	-	NRL AIV		2017		2017-02-09		wild	Anseriformes	Anatidae	Aythya	Tufted duck	Aythya fuligula
	AI	-	-	AR1188 /17	-	NRL AIV		2017		2017-02-09		wild	Anseriformes	Anatidae	Aythya	Common pochard	Aythya ferina
	AI	-	-	AR1373 /17	-	NRL AIV		2017		2017-02-15		wild	Charadriiformes	Laridae	-	-	-
	AI	-	-	AR842/1	-	NRL AIV		2017		2017-01-30		wild	Accipitriformes	Accipitridae	Buteo	Common buzzard	Buteo buteo
	AI	-	-	AR1298/1 /17	-	NRL AIV		2017		2017-02-13		wild	Anseriformes	Anatidae	Aythya	Tufted duck	Aythya fuligula
	AI	-	-	AR842/2	-	NRL AIV		2017		2017-01-30		wild	Accipitriformes	Accipitridae	Buteo	Common buzzard	Buteo buteo
	AI	-	-	AR1129/1 /17	-	NRL AIV		2017		2017-02-07		wild	Anseriformes	Anatidae	Cygnus	-	-
	AI	-	-	AR392	-	NRL AIV		2017		2017-01-18		wild	Strigiformes	Strigidae	Asio	Long-eared owl	Asio otus
	AI	-	-	AR1599/1 /17	-	NRL AIV		2017		2017-02-23		wild	Anseriformes	Anatidae	Branta	Canada goose	Branta canadensis
	AI	-	-	AR1375/1 /17	-	NRL AIV		2017		2017-02-15		wild	Anseriformes	Anatidae	Cygnus	-	-
	AI	-	-	AR572/1	-	NRL AIV		2017		2017-01-26		wild	Pelecaniformes	Ardeidae	Ardea	Grey heron	Ardea cinerea
	AI	-	-	AR859/1	-	NRL AIV		2017		2017-01-31		wild	Anseriformes	Anatidae	Anser	-	-
	AI	-	-	AR899/1	-	NRL AIV		2017		2017-02-01		wild	Anseriformes	Anatidae	Anser	-	-
	AI	-	-	AR900/1	-	NRL AIV		2017		2017-02-01		wild	Accipitriformes	Accipitridae	Buteo	-	-
	AI	-	-	AR902/1	-	NRL AIV		2017		2017-02-01		wild	Anseriformes	Anatidae	Anas	Mallard	Anas platyrhynchos
	AI	-	-	AR968/1	-	NRL AIV		2017		2017-02-02		wild	Accipitriformes	Accipitridae	Buteo	-	-
	AI	-	-	AR969/1	-	NRL AIV		2017		2017-02-02		wild	Accipitriformes	Accipitridae	Buteo	-	-
	AI	-	-	AR984 /17	-	NRL AIV		2017		2017-02-02		wild	Anseriformes	Anatidae	Anser	-	-
	AI	-	-	AR985 /17	-	NRL AIV		2017		2017-02-02		wild	Anseriformes	Anatidae	Anser	-	-
	AI	-	-	AR990 /17	-	NRL AIV		2017		2017-02-03		wild	Anseriformes	Anatidae	-	-	-
	AI	-	-	AR991 /17	-	NRL AIV		2017		2017-02-03		wild	Accipitriformes	-	-	-	-
	AI	-	-	2020AI00018	-	NRL AIV		2020		2020-01-18		wild	Anseriformes	Anatidae	Anser	Greater white-fronted goose	Anser albifrons
	AI	-	-	2020AI00284	-	NRL AIV		2020		2020-03-30		wild	Accipitriformes	Accipitridae	Buteo	Common buzzard	Buteo buteo
	AI	-	-	2020AI02156	-	NRL AIV		2020		2020-10-28		wild	Anseriformes	Anatidae	Mareca	Eurasian wigeon	Mareca penelope
	AI	-	-	2020AI02166	-	NRL AIV		2020		2020-10-29		wild	Accipitriformes	Accipitridae	Buteo	Common buzzard	Buteo buteo
	AI	-	-	2020AI02163	-	NRL AIV		2020		2020-10-30		wild	Charadriiformes	Scolopacidae	Numenius	Eurasian curlew	Numenius arquata
	AI	-	-	2020AI02161	-	NRL AIV		2020		2020-10-30		wild	Anseriformes	Anatidae	Mareca	Eurasian wigeon	Mareca penelope
	AI	-	-	2020AI02170	-	NRL AIV		2020		2020-10-30		wild	Accipitriformes	Accipitridae	Haliaeetus	White-tailed eagle	Haliaeetus albicilla
	AI	-	-	2020AI02162	-	NRL AIV		2020		2020-10-30		wild	Falconiformes	Falconidae	Falco	Peregrine falcon	Falco peregrinus
	AI	-	-	2020AI02169	-	NRL AIV		2020		2020-10-30		wild	Falconiformes	Falconidae	Falco	Peregrine falcon	Falco peregrinus
	AI	-	-	2020AI02173	-	NRL AIV		2020		2020-11-02		wild	Anseriformes	Anatidae	Mareca	Eurasian wigeon	Mareca penelope
	AI	-	-	2020AI02175	-	NRL AIV		2020		2020-11-02		wild	Anseriformes	Anatidae	Mareca	Eurasian wigeon	Mareca penelope
	AI	-	-	2020AI02176	-	NRL AIV		2020		2020-11-02		wild	Anseriformes	Anatidae	Mareca	Eurasian wigeon	Mareca penelope
	AI	-	-	2020AI02177	-	NRL AIV		2020		2020-11-02		wild	Anseriformes	Anatidae	Mareca	Eurasian wigeon	Mareca penelope
	AI	-	-	2020AI02178	-	NRL AIV		2020		2020-11-02		wild	Anseriformes	Anatidae	Mareca	Eurasian wigeon	Mareca penelope
	AI	-	-	2020AI02179	-	NRL AIV		2020		2020-11-02		wild	Anseriformes	Anatidae	Mareca	Eurasian wigeon	Mareca penelope
	AI	-	-	2020AI02167	-	NRL AIV		2020		2020-11-02		wild	Anseriformes	Anatidae	Branta	Barnacle goose	Branta leucopsis
	AI	-	-	2020AI02168	-	NRL AIV		2020		2020-11-02		wild	Anseriformes	Anatidae	Branta	Barnacle goose	Branta leucopsis
	AI	-	-	2020AI02171	-	NRL AIV		2020		2020-11-02		wild	Anseriformes	Anatidae	Branta	Barnacle goose	Branta leucopsis
	AI	-	-	2020AI02172	-	NRL AIV		2020		2020-11-02		wild	Anseriformes	Anatidae	Branta	Barnacle goose	Branta leucopsis
	AI	-	-	2020AI02174	-	NRL AIV		2020		2020-11-02		wild	Anseriformes	Anatidae	Branta	Barnacle goose	Branta leucopsis
	AI	-	-	2020AI02194	-	NRL AIV		2020		2020-11-04		wild	Anseriformes	Anatidae	-	-	-
	AI	-	-	2020AI02206	-	NRL AIV		2020		2020-11-04		wild	Charadriiformes	Laridae	-	-	-
	AI	-	-	2020AI02189	-	NRL AIV		2020		2020-11-04		wild	Anseriformes	Anatidae	Anas	-	-
	AI	-	-	2020AI02208	-	NRL AIV		2020		2020-11-04		wild	Anseriformes	Anatidae	Anas	-	-
	AI	-	-	2020AI02216	-	NRL AIV		2020		2020-11-04		wild	Anseriformes	Anatidae	Anas	-	-
	AI	-	-	2020AI02191	-	NRL AIV		2020		2020-11-04		wild	Anseriformes	Anatidae	Anser	Greylag goose	Anser anser
	AI	-	-	2020AI02207	-	NRL AIV		2020		2020-11-04		wild	Anseriformes	Anatidae	Anser	Greylag goose	Anser anser
	AI	-	-	2020AI02209	-	NRL AIV		2020		2020-11-04		wild	Charadriiformes	Laridae	Larus	Great black-backed gull	Larus marinus
	AI	-	-	2020AI02215	-	NRL AIV		2020		2020-11-04		wild	Accipitriformes	Accipitridae	Buteo	Common buzzard	Buteo buteo
	AI	-	-	2020AI02182	-	NRL AIV		2020		2020-11-04		wild	Charadriiformes	Laridae	Larus	European herring gull	Larus argentatus
	AI	-	-	2020AI02181	-	NRL AIV		2020		2020-11-04		wild	Anseriformes	Anatidae	Anas	Mallard	Anas platyrhynchos
	AI	-	-	2020AI02197	-	NRL AIV		2020		2020-11-04		wild	Falconiformes	Falconidae	Falco	Common kestrel	Falco tinnunculus
	AI	-	-	2020AI02183	-	NRL AIV		2020		2020-11-04		wild	Strigiformes	Strigidae	Bubo	Eurasian eagle-owl	Bubo bubo
	AI	-	-	2020AI02190	-	NRL AIV		2020		2020-11-04		wild	Anseriformes	Anatidae	Branta	Barnacle goose	Branta leucopsis
	AI	-	-	2020AI02192	-	NRL AIV		2020		2020-11-04		wild	Anseriformes	Anatidae	Branta	Barnacle goose	Branta leucopsis
	AI	-	-	2020AI02193	-	NRL AIV		2020		2020-11-04		wild	Anseriformes	Anatidae	Branta	Barnacle goose	Branta leucopsis
	AI	-	-	2020AI02195	-	NRL AIV		2020		2020-11-04		wild	Anseriformes	Anatidae	Branta	Barnacle goose	Branta leucopsis
	AI	-	-	2020AI02196	-	NRL AIV		2020		2020-11-04		wild	Anseriformes	Anatidae	Branta	Barnacle goose	Branta leucopsis
	AI	-	-	2020AI02198	-	NRL AIV		2020		2020-11-04		wild	Anseriformes	Anatidae	Branta	Barnacle goose	Branta leucopsis
	AI	-	-	2020AI02199	-	NRL AIV		2020		2020-11-04		wild	Anseriformes	Anatidae	Branta	Barnacle goose	Branta leucopsis
	AI	-	-	2020AI02200	-	NRL AIV		2020		2020-11-04		wild	Anseriformes	Anatidae	Branta	Barnacle goose	Branta leucopsis
	AI	-	-	2020AI02201	-	NRL AIV		2020		2020-11-04		wild	Anseriformes	Anatidae	Branta	Barnacle goose	Branta leucopsis
	AI	-	-	2020AI02202	-	NRL AIV		2020		2020-11-04		wild	Anseriformes	Anatidae	Branta	Barnacle goose	Branta leucopsis
	AI	-	-	2020AI02203	-	NRL AIV		2020		2020-11-04		wild	Anseriformes	Anatidae	Branta	Barnacle goose	Branta leucopsis
	AI	-	-	2020AI02204	-	NRL AIV		2020		2020-11-04		wild	Anseriformes	Anatidae	Branta	Barnacle goose	Branta leucopsis
	AI	-	-	2020AI02205	-	NRL AIV		2020		2020-11-04		wild	Anseriformes	Anatidae	Branta	Barnacle goose	Branta leucopsis
	AI	-	-	2020AI02210	-	NRL AIV		2020		2020-11-04		wild	Anseriformes	Anatidae	Branta	Barnacle goose	Branta leucopsis
	AI	-	-	2020AI02211	-	NRL AIV		2020		2020-11-04		wild	Anseriformes	Anatidae	Branta	Barnacle goose	Branta leucopsis
	AI	-	-	2020AI02212	-	NRL AIV		2020		2020-11-04		wild	Anseriformes	Anatidae	Branta	Barnacle goose	Branta leucopsis
	AI	-	-	2020AI02213	-	NRL AIV		2020		2020-11-04		wild	Anseriformes	Anatidae	Branta	Barnacle goose	Branta leucopsis
	AI	-	-	2020AI02214	-	NRL AIV		2020		2020-11-04		wild	Anseriformes	Anatidae	Branta	Barnacle goose	Branta leucopsis
	AI	-	-	2020AI02265	-	NRL AIV		2020		2020-11-05		wild	Anseriformes	Anatidae	-	-	-
	AI	-	-	2020AI02270	-	NRL AIV		2020		2020-11-05		wild	Anseriformes	Anatidae	Anas	-	-
	AI	-	-	2020AI02269	-	NRL AIV		2020		2020-11-05		wild	Charadriiformes	Haematopodidae	Haematopus	Eurasian oystercatcher	Haematopus ostralegus
	AI	-	-	2020AI02272	-	NRL AIV		2020		2020-11-05		wild	Charadriiformes	Scolopacidae	Numenius	Eurasian curlew	Numenius arquata
	AI	-	-	2020AI02262	-	NRL AIV		2020		2020-11-05		wild	Charadriiformes	Laridae	Chroicocephalus	Black-headed gull	Chroicocephalus ridibundus
	AI	-	-	2020AI02257	-	NRL AIV		2020		2020-11-05		wild	Charadriiformes	Laridae	Larus	Great black-backed gull	Larus marinus
	AI	-	-	2020AI02245	-	NRL AIV		2020		2020-11-05		wild	Anseriformes	Anatidae	Mareca	Eurasian wigeon	Mareca penelope
	AI	-	-	2020AI02246	-	NRL AIV		2020		2020-11-05		wild	Anseriformes	Anatidae	Mareca	Eurasian wigeon	Mareca penelope
	AI	-	-	2020AI02248	-	NRL AIV		2020		2020-11-05		wild	Anseriformes	Anatidae	Mareca	Eurasian wigeon	Mareca penelope
	AI	-	-	2020AI02249	-	NRL AIV		2020		2020-11-05		wild	Anseriformes	Anatidae	Mareca	Eurasian wigeon	Mareca penelope
	AI	-	-	2020AI02271	-	NRL AIV		2020		2020-11-05		wild	Anseriformes	Anatidae	Mareca	Eurasian wigeon	Mareca penelope
	AI	-	-	2020AI02274	-	NRL AIV		2020		2020-11-05		wild	Anseriformes	Anatidae	Mareca	Eurasian wigeon	Mareca penelope
	AI	-	-	2020AI02255	-	NRL AIV		2020		2020-11-05		wild	Anseriformes	Anatidae	Anser	Bean goose	Anser fabalis
	AI	-	-	2020AI02256	-	NRL AIV		2020		2020-11-05		wild	Anseriformes	Anatidae	Branta	Barnacle goose	Branta leucopsis
	AI	-	-	2020AI02258	-	NRL AIV		2020		2020-11-05		wild	Anseriformes	Anatidae	Branta	Barnacle goose	Branta leucopsis
	AI	-	-	2020AI02260	-	NRL AIV		2020		2020-11-05		wild	Anseriformes	Anatidae	Branta	Barnacle goose	Branta leucopsis
	AI	-	-	2020AI02263	-	NRL AIV		2020		2020-11-05		wild	Anseriformes	Anatidae	Branta	Barnacle goose	Branta leucopsis
	AI	-	-	2020AI02264	-	NRL AIV		2020		2020-11-05		wild	Anseriformes	Anatidae	Branta	Barnacle goose	Branta leucopsis
	AI	-	-	2020AI02266	-	NRL AIV		2020		2020-11-05		wild	Anseriformes	Anatidae	Branta	Barnacle goose	Branta leucopsis
	AI	-	-	2020AI02273	-	NRL AIV		2020		2020-11-05		wild	Anseriformes	Anatidae	Branta	Barnacle goose	Branta leucopsis
	AI	-	-	2020AI02328	-	NRL AIV		2020		2020-11-06		wild	Charadriiformes	Laridae	-	-	-
	AI	-	-	2020AI02315	-	NRL AIV		2020		2020-11-06		wild	Charadriiformes	Scolopacidae	Numenius	Eurasian curlew	Numenius arquata
	AI	-	-	2020AI02311	-	NRL AIV		2020		2020-11-06		wild	Charadriiformes	Laridae	Chroicocephalus	Black-headed gull	Chroicocephalus ridibundus
	AI	-	-	2020AI02307	-	NRL AIV		2020		2020-11-06		wild	Charadriiformes	Laridae	Larus	Great black-backed gull	Larus marinus
	AI	-	-	2020AI02279	-	NRL AIV		2020		2020-11-06		wild	Anseriformes	Anatidae	Mareca	Eurasian wigeon	Mareca penelope
	AI	-	-	2020AI02281	-	NRL AIV		2020		2020-11-06		wild	Anseriformes	Anatidae	Mareca	Eurasian wigeon	Mareca penelope
	AI	-	-	2020AI02282	-	NRL AIV		2020		2020-11-06		wild	Anseriformes	Anatidae	Mareca	Eurasian wigeon	Mareca penelope
	AI	-	-	2020AI02284	-	NRL AIV		2020		2020-11-06		wild	Anseriformes	Anatidae	Mareca	Eurasian wigeon	Mareca penelope
	AI	-	-	2020AI02285	-	NRL AIV		2020		2020-11-06		wild	Anseriformes	Anatidae	Mareca	Eurasian wigeon	Mareca penelope
	AI	-	-	2020AI02286	-	NRL AIV		2020		2020-11-06		wild	Anseriformes	Anatidae	Mareca	Eurasian wigeon	Mareca penelope
	AI	-	-	2020AI02287	-	NRL AIV		2020		2020-11-06		wild	Anseriformes	Anatidae	Mareca	Eurasian wigeon	Mareca penelope
	AI	-	-	2020AI02288	-	NRL AIV		2020		2020-11-06		wild	Anseriformes	Anatidae	Mareca	Eurasian wigeon	Mareca penelope
	AI	-	-	2020AI02289	-	NRL AIV		2020		2020-11-06		wild	Anseriformes	Anatidae	Mareca	Eurasian wigeon	Mareca penelope
	AI	-	-	2020AI02291	-	NRL AIV		2020		2020-11-06		wild	Anseriformes	Anatidae	Mareca	Eurasian wigeon	Mareca penelope
	AI	-	-	2020AI02293	-	NRL AIV		2020		2020-11-06		wild	Anseriformes	Anatidae	Mareca	Eurasian wigeon	Mareca penelope
	AI	-	-	2020AI02295	-	NRL AIV		2020		2020-11-06		wild	Anseriformes	Anatidae	Mareca	Eurasian wigeon	Mareca penelope
	AI	-	-	2020AI02297	-	NRL AIV		2020		2020-11-06		wild	Anseriformes	Anatidae	Mareca	Eurasian wigeon	Mareca penelope
	AI	-	-	2020AI02308	-	NRL AIV		2020		2020-11-06		wild	Anseriformes	Anatidae	Mareca	Eurasian wigeon	Mareca penelope
	AI	-	-	2020AI02313	-	NRL AIV		2020		2020-11-06		wild	Anseriformes	Anatidae	Mareca	Eurasian wigeon	Mareca penelope
	AI	-	-	2020AI02317	-	NRL AIV		2020		2020-11-06		wild	Anseriformes	Anatidae	Mareca	Eurasian wigeon	Mareca penelope
	AI	-	-	2020AI02300	-	NRL AIV		2020		2020-11-06		wild	Charadriiformes	Laridae	Larus	European herring gull	Larus argentatus
	AI	-	-	2020AI02312	-	NRL AIV		2020		2020-11-06		wild	Charadriiformes	Laridae	Larus	European herring gull	Larus argentatus
	AI	-	-	2020AI02298	-	NRL AIV		2020		2020-11-06		wild	Anseriformes	Anatidae	Anas	Mallard	Anas platyrhynchos
	AI	-	-	2020AI02301	-	NRL AIV		2020		2020-11-06		wild	Anseriformes	Anatidae	Branta	Barnacle goose	Branta leucopsis
	AI	-	-	2020AI02309	-	NRL AIV		2020		2020-11-06		wild	Anseriformes	Anatidae	Branta	Barnacle goose	Branta leucopsis
	AI	-	-	2020AI02310	-	NRL AIV		2020		2020-11-06		wild	Anseriformes	Anatidae	Branta	Barnacle goose	Branta leucopsis
	AI	-	-	2020AI02314	-	NRL AIV		2020		2020-11-06		wild	Anseriformes	Anatidae	Branta	Barnacle goose	Branta leucopsis
	AI	-	-	2020AI02316	-	NRL AIV		2020		2020-11-06		wild	Anseriformes	Anatidae	Branta	Barnacle goose	Branta leucopsis
	AI	-	-	2020AI02372	-	NRL AIV		2020		2020-11-07		wild	Anseriformes	Anatidae	-	-	-
	AI	-	-	2020AI02373	-	NRL AIV		2020		2020-11-07		wild	Charadriiformes	Laridae	-	-	-
	AI	-	-	2020AI02398	-	NRL AIV		2020		2020-11-07		wild	Charadriiformes	Laridae	-	-	-
	AI	-	-	2020AI02363	-	NRL AIV		2020		2020-11-07		wild	Anseriformes	Anatidae	Anas	-	-
	AI	-	-	2020AI02385	-	NRL AIV		2020		2020-11-07		wild	Anseriformes	Anatidae	Anser	Greylag goose	Anser anser
	AI	-	-	2020AI02392	-	NRL AIV		2020		2020-11-07		wild	Anseriformes	Anatidae	Branta	Canada goose	Branta canadensis
	AI	-	-	2020AI02355	-	NRL AIV		2020		2020-11-07		wild	Gruiformes	Gruidae	Grus	Common crane	Grus grus
	AI	-	-	2020AI02368	-	NRL AIV		2020		2020-11-07		wild	Charadriiformes	Laridae	Larus	Great black-backed gull	Larus marinus
	AI	-	-	2020AI02389	-	NRL AIV		2020		2020-11-07		wild	Accipitriformes	Accipitridae	Buteo	Common buzzard	Buteo buteo
	AI	-	-	2020AI02390	-	NRL AIV		2020		2020-11-07		wild	Accipitriformes	Accipitridae	Buteo	Common buzzard	Buteo buteo
	AI	-	-	2020AI02367	-	NRL AIV		2020		2020-11-07		wild	Anseriformes	Anatidae	Mareca	Eurasian wigeon	Mareca penelope
	AI	-	-	2020AI02402	-	NRL AIV		2020		2020-11-07		wild	Anseriformes	Anatidae	Mareca	Eurasian wigeon	Mareca penelope
	AI	-	-	2020AI02370	-	NRL AIV		2020		2020-11-07		wild	Charadriiformes	Laridae	Larus	European herring gull	Larus argentatus
	AI	-	-	2020AI02383	-	NRL AIV		2020		2020-11-07		wild	Anseriformes	Anatidae	Anas	Mallard	Anas platyrhynchos
	AI	-	-	2020AI02399	-	NRL AIV		2020		2020-11-07		wild	Falconiformes	Falconidae	Falco	Peregrine falcon	Falco peregrinus
	AI	-	-	2020AI02364	-	NRL AIV		2020		2020-11-07		wild	Anseriformes	Anatidae	Branta	Barnacle goose	Branta leucopsis
	AI	-	-	2020AI02365	-	NRL AIV		2020		2020-11-07		wild	Anseriformes	Anatidae	Branta	Barnacle goose	Branta leucopsis
	AI	-	-	2020AI02366	-	NRL AIV		2020		2020-11-07		wild	Anseriformes	Anatidae	Branta	Barnacle goose	Branta leucopsis
	AI	-	-	2020AI02369	-	NRL AIV		2020		2020-11-07		wild	Anseriformes	Anatidae	Branta	Barnacle goose	Branta leucopsis
	AI	-	-	2020AI02371	-	NRL AIV		2020		2020-11-07		wild	Anseriformes	Anatidae	Branta	Barnacle goose	Branta leucopsis
	AI	-	-	2020AI02374	-	NRL AIV		2020		2020-11-07		wild	Anseriformes	Anatidae	Branta	Barnacle goose	Branta leucopsis
	AI	-	-	2020AI02375	-	NRL AIV		2020		2020-11-07		wild	Anseriformes	Anatidae	Branta	Barnacle goose	Branta leucopsis
	AI	-	-	2020AI02376	-	NRL AIV		2020		2020-11-07		wild	Anseriformes	Anatidae	Branta	Barnacle goose	Branta leucopsis
	AI	-	-	2020AI02377	-	NRL AIV		2020		2020-11-07		wild	Anseriformes	Anatidae	Branta	Barnacle goose	Branta leucopsis
	AI	-	-	2020AI02378	-	NRL AIV		2020		2020-11-07		wild	Anseriformes	Anatidae	Branta	Barnacle goose	Branta leucopsis
	AI	-	-	2020AI02379	-	NRL AIV		2020		2020-11-07		wild	Anseriformes	Anatidae	Branta	Barnacle goose	Branta leucopsis
	AI	-	-	2020AI02380	-	NRL AIV		2020		2020-11-07		wild	Anseriformes	Anatidae	Branta	Barnacle goose	Branta leucopsis
	AI	-	-	2020AI02381	-	NRL AIV		2020		2020-11-07		wild	Anseriformes	Anatidae	Branta	Barnacle goose	Branta leucopsis
	AI	-	-	2020AI02382	-	NRL AIV		2020		2020-11-07		wild	Anseriformes	Anatidae	Branta	Barnacle goose	Branta leucopsis
	AI	-	-	2020AI02384	-	NRL AIV		2020		2020-11-07		wild	Anseriformes	Anatidae	Branta	Barnacle goose	Branta leucopsis
	AI	-	-	2020AI02386	-	NRL AIV		2020		2020-11-07		wild	Anseriformes	Anatidae	Branta	Barnacle goose	Branta leucopsis
	AI	-	-	2020AI02391	-	NRL AIV		2020		2020-11-07		wild	Anseriformes	Anatidae	Branta	Barnacle goose	Branta leucopsis
	AI	-	-	2020AI02393	-	NRL AIV		2020		2020-11-07		wild	Anseriformes	Anatidae	Branta	Barnacle goose	Branta leucopsis
	AI	-	-	2020AI02394	-	NRL AIV		2020		2020-11-07		wild	Anseriformes	Anatidae	Branta	Barnacle goose	Branta leucopsis
	AI	-	-	2020AI02395	-	NRL AIV		2020		2020-11-07		wild	Anseriformes	Anatidae	Branta	Barnacle goose	Branta leucopsis
	AI	-	-	2020AI02396	-	NRL AIV		2020		2020-11-07		wild	Anseriformes	Anatidae	Branta	Barnacle goose	Branta leucopsis
	AI	-	-	2020AI02397	-	NRL AIV		2020		2020-11-07		wild	Anseriformes	Anatidae	Branta	Barnacle goose	Branta leucopsis
	AI	-	-	2020AI02400	-	NRL AIV		2020		2020-11-07		wild	Anseriformes	Anatidae	Branta	Barnacle goose	Branta leucopsis
	AI	-	-	2020AI02401	-	NRL AIV		2020		2020-11-07		wild	Anseriformes	Anatidae	Branta	Barnacle goose	Branta leucopsis
	AI	-	-	2020AI02403	-	NRL AIV		2020		2020-11-07		wild	Anseriformes	Anatidae	Branta	Barnacle goose	Branta leucopsis
	AI	-	-	2020AI02404	-	NRL AIV		2020		2020-11-07		wild	Anseriformes	Anatidae	Branta	Barnacle goose	Branta leucopsis
	AI	-	-	2020AI02406	-	NRL AIV		2020		2020-11-09		wild	Anseriformes	Anatidae	-	-	-
	AI	-	-	2020AI02447	-	NRL AIV		2020		2020-11-09		wild	Charadriiformes	Laridae	Larus	Great black-backed gull	Larus marinus
	AI	-	-	2020AI02458	-	NRL AIV		2020		2020-11-11		wild	Charadriiformes	Laridae	-	-	-
	AI	-	-	2020AI02457	-	NRL AIV		2020		2020-11-11		wild	Anseriformes	Anatidae	Anas	-	-
	AI	-	-	2020AI02470	-	NRL AIV		2020		2020-11-11		wild	Anseriformes	Anatidae	Cygnus	-	-
	AI	-	-	2020AI02469	-	NRL AIV		2020		2020-11-11		wild	Anseriformes	Anatidae	Anser	Greylag goose	Anser anser
	AI	-	-	2020AI02452	-	NRL AIV		2020		2020-11-11		wild	Charadriiformes	Laridae	Larus	Lesser black-backed gull	Larus fuscus
	AI	-	-	2020AI02448	-	NRL AIV		2020		2020-11-11		wild	Anseriformes	Anatidae	Branta	Barnacle goose	Branta leucopsis
	AI	-	-	2020AI02449	-	NRL AIV		2020		2020-11-11		wild	Anseriformes	Anatidae	Branta	Barnacle goose	Branta leucopsis
	AI	-	-	2020AI02450	-	NRL AIV		2020		2020-11-11		wild	Anseriformes	Anatidae	Branta	Barnacle goose	Branta leucopsis
	AI	-	-	2020AI02451	-	NRL AIV		2020		2020-11-11		wild	Anseriformes	Anatidae	Branta	Barnacle goose	Branta leucopsis
	AI	-	-	2020AI02453	-	NRL AIV		2020		2020-11-11		wild	Anseriformes	Anatidae	Branta	Barnacle goose	Branta leucopsis
	AI	-	-	2020AI02454	-	NRL AIV		2020		2020-11-11		wild	Anseriformes	Anatidae	Branta	Barnacle goose	Branta leucopsis
	AI	-	-	2020AI02507	-	NRL AIV		2020		2020-11-12		wild	Anseriformes	Anatidae	-	-	-
	AI	-	-	2020AI02508	-	NRL AIV		2020		2020-11-12		wild	Anseriformes	Anatidae	-	-	-
	AI	-	-	2020AI02509	-	NRL AIV		2020		2020-11-12		wild	Anseriformes	Anatidae	-	-	-
	AI	-	-	2020AI02510	-	NRL AIV		2020		2020-11-12		wild	Anseriformes	Anatidae	-	-	-
	AI	-	-	2020AI02478	-	NRL AIV		2020		2020-11-12		wild	Anseriformes	Anatidae	Anas	-	-
	AI	-	-	2020AI02473	-	NRL AIV		2020		2020-11-12		wild	Anseriformes	Anatidae	Somateria	Common eider	Somateria mollissima
	AI	-	-	2020AI02488	-	NRL AIV		2020		2020-11-12		wild	Anseriformes	Anatidae	Anser	Greylag goose	Anser anser
	AI	-	-	2020AI02490	-	NRL AIV		2020		2020-11-12		wild	Anseriformes	Anatidae	Anser	Greylag goose	Anser anser
	AI	-	-	2020AI02491	-	NRL AIV		2020		2020-11-12		wild	Anseriformes	Anatidae	Anser	Greylag goose	Anser anser
	AI	-	-	2020AI02492	-	NRL AIV		2020		2020-11-12		wild	Anseriformes	Anatidae	Anser	Greylag goose	Anser anser
	AI	-	-	2020AI02501	-	NRL AIV		2020		2020-11-12		wild	Anseriformes	Anatidae	Anser	Greylag goose	Anser anser
	AI	-	-	2020AI02493	-	NRL AIV		2020		2020-11-12		wild	Charadriiformes	Scolopacidae	Numenius	Eurasian curlew	Numenius arquata
	AI	-	-	2020AI02506	-	NRL AIV		2020		2020-11-12		wild	Accipitriformes	Accipitridae	Buteo	Common buzzard	Buteo buteo
	AI	-	-	2020AI02505	-	NRL AIV		2020		2020-11-12		wild	Accipitriformes	Accipitridae	Accipiter	Eurasian sparrowhawk	Accipiter nisus
	AI	-	-	2020AI02512	-	NRL AIV		2020		2020-11-12		wild	Strigiformes	Strigidae	Bubo	Eurasian eagle-owl	Bubo bubo
	AI	-	-	2020AI02471	-	NRL AIV		2020		2020-11-12		wild	Anseriformes	Anatidae	Branta	Barnacle goose	Branta leucopsis
	AI	-	-	2020AI02472	-	NRL AIV		2020		2020-11-12		wild	Anseriformes	Anatidae	Branta	Barnacle goose	Branta leucopsis
	AI	-	-	2020AI02474	-	NRL AIV		2020		2020-11-12		wild	Anseriformes	Anatidae	Branta	Barnacle goose	Branta leucopsis
	AI	-	-	2020AI02475	-	NRL AIV		2020		2020-11-12		wild	Anseriformes	Anatidae	Branta	Barnacle goose	Branta leucopsis
	AI	-	-	2020AI02477	-	NRL AIV		2020		2020-11-12		wild	Anseriformes	Anatidae	Branta	Barnacle goose	Branta leucopsis
	AI	-	-	2020AI02480	-	NRL AIV		2020		2020-11-12		wild	Anseriformes	Anatidae	Branta	Barnacle goose	Branta leucopsis
	AI	-	-	2020AI02481	-	NRL AIV		2020		2020-11-12		wild	Anseriformes	Anatidae	Branta	Barnacle goose	Branta leucopsis
	AI	-	-	2020AI02482	-	NRL AIV		2020		2020-11-12		wild	Anseriformes	Anatidae	Branta	Barnacle goose	Branta leucopsis
	AI	-	-	2020AI02483	-	NRL AIV		2020		2020-11-12		wild	Anseriformes	Anatidae	Branta	Barnacle goose	Branta leucopsis
	AI	-	-	2020AI02485	-	NRL AIV		2020		2020-11-12		wild	Anseriformes	Anatidae	Branta	Barnacle goose	Branta leucopsis
	AI	-	-	2020AI02486	-	NRL AIV		2020		2020-11-12		wild	Anseriformes	Anatidae	Branta	Barnacle goose	Branta leucopsis
	AI	-	-	2020AI02487	-	NRL AIV		2020		2020-11-12		wild	Anseriformes	Anatidae	Branta	Barnacle goose	Branta leucopsis
	AI	-	-	2020AI02489	-	NRL AIV		2020		2020-11-12		wild	Anseriformes	Anatidae	Branta	Barnacle goose	Branta leucopsis
	AI	-	-	2020AI02494	-	NRL AIV		2020		2020-11-12		wild	Anseriformes	Anatidae	Branta	Barnacle goose	Branta leucopsis
	AI	-	-	2020AI02495	-	NRL AIV		2020		2020-11-12		wild	Anseriformes	Anatidae	Branta	Barnacle goose	Branta leucopsis
	AI	-	-	2020AI02496	-	NRL AIV		2020		2020-11-12		wild	Anseriformes	Anatidae	Branta	Barnacle goose	Branta leucopsis
	AI	-	-	2020AI02497	-	NRL AIV		2020		2020-11-12		wild	Anseriformes	Anatidae	Branta	Barnacle goose	Branta leucopsis
	AI	-	-	2020AI02498	-	NRL AIV		2020		2020-11-12		wild	Anseriformes	Anatidae	Branta	Barnacle goose	Branta leucopsis
	AI	-	-	2020AI02499	-	NRL AIV		2020		2020-11-12		wild	Anseriformes	Anatidae	Branta	Barnacle goose	Branta leucopsis
	AI	-	-	2020AI02500	-	NRL AIV		2020		2020-11-12		wild	Anseriformes	Anatidae	Branta	Barnacle goose	Branta leucopsis
	AI	-	-	2020AI02502	-	NRL AIV		2020		2020-11-12		wild	Anseriformes	Anatidae	Branta	Barnacle goose	Branta leucopsis
	AI	-	-	2020AI02503	-	NRL AIV		2020		2020-11-12		wild	Anseriformes	Anatidae	Branta	Barnacle goose	Branta leucopsis
	AI	-	-	2020AI02504	-	NRL AIV		2020		2020-11-12		wild	Anseriformes	Anatidae	Branta	Barnacle goose	Branta leucopsis
	AI	-	-	2020AI02511	-	NRL AIV		2020		2020-11-12		wild	Anseriformes	Anatidae	Branta	Barnacle goose	Branta leucopsis
	AI	-	-	2020AI02619	-	NRL AIV		2020		2020-11-13		wild	Anseriformes	Anatidae	-	-	-
	AI	-	-	2020AI02639	-	NRL AIV		2020		2020-11-13		wild	Anseriformes	Anatidae	Anas	-	-
	AI	-	-	2020AI02618	-	NRL AIV		2020		2020-11-13		wild	Anseriformes	Anatidae	Anser	Greylag goose	Anser anser
	AI	-	-	2020AI02631	-	NRL AIV		2020		2020-11-13		wild	Anseriformes	Anatidae	Anser	Greylag goose	Anser anser
	AI	-	-	2020AI02633	-	NRL AIV		2020		2020-11-13		wild	Anseriformes	Anatidae	Anser	Greylag goose	Anser anser
	AI	-	-	2020AI02628	-	NRL AIV		2020		2020-11-13		wild	Charadriiformes	Scolopacidae	Numenius	Eurasian curlew	Numenius arquata
	AI	-	-	2020AI02634	-	NRL AIV		2020		2020-11-13		wild	Charadriiformes	Scolopacidae	Numenius	Eurasian curlew	Numenius arquata
	AI	-	-	2020AI02645	-	NRL AIV		2020		2020-11-13		wild	Anseriformes	Anatidae	Cygnus	Mute swan	Cygnus olor
	AI	-	-	2020AI02623	-	NRL AIV		2020		2020-11-13		wild	Anseriformes	Anatidae	Branta	Canada goose	Branta canadensis
	AI	-	-	2020AI02644	-	NRL AIV		2020		2020-11-13		wild	Accipitriformes	Accipitridae	Buteo	Common buzzard	Buteo buteo
	AI	-	-	2020AI02627	-	NRL AIV		2020		2020-11-13		wild	Accipitriformes	Accipitridae	Buteo	Common buzzard	Buteo buteo
	AI	-	-	2020AI02646	-	NRL AIV		2020		2020-11-13		wild	Anseriformes	Anatidae	Anser	Bean goose	Anser fabalis
	AI	-	-	2020AI02647	-	NRL AIV		2020		2020-11-13		wild	Anseriformes	Anatidae	Anser	Bean goose	Anser fabalis
	AI	-	-	2020AI02638	-	NRL AIV		2020		2020-11-13		wild	Accipitriformes	Accipitridae	Haliaeetus	White-tailed eagle	Haliaeetus albicilla
	AI	-	-	2020AI02615	-	NRL AIV		2020		2020-11-13		wild	Anseriformes	Anatidae	Branta	Barnacle goose	Branta leucopsis
	AI	-	-	2020AI02616	-	NRL AIV		2020		2020-11-13		wild	Anseriformes	Anatidae	Branta	Barnacle goose	Branta leucopsis
	AI	-	-	2020AI02617	-	NRL AIV		2020		2020-11-13		wild	Anseriformes	Anatidae	Branta	Barnacle goose	Branta leucopsis
	AI	-	-	2020AI02620	-	NRL AIV		2020		2020-11-13		wild	Anseriformes	Anatidae	Branta	Barnacle goose	Branta leucopsis
	AI	-	-	2020AI02621	-	NRL AIV		2020		2020-11-13		wild	Anseriformes	Anatidae	Branta	Barnacle goose	Branta leucopsis
	AI	-	-	2020AI02622	-	NRL AIV		2020		2020-11-13		wild	Anseriformes	Anatidae	Branta	Barnacle goose	Branta leucopsis
	AI	-	-	2020AI02624	-	NRL AIV		2020		2020-11-13		wild	Anseriformes	Anatidae	Branta	Barnacle goose	Branta leucopsis
	AI	-	-	2020AI02625	-	NRL AIV		2020		2020-11-13		wild	Anseriformes	Anatidae	Branta	Barnacle goose	Branta leucopsis
	AI	-	-	2020AI02626	-	NRL AIV		2020		2020-11-13		wild	Anseriformes	Anatidae	Branta	Barnacle goose	Branta leucopsis
	AI	-	-	2020AI02629	-	NRL AIV		2020		2020-11-13		wild	Anseriformes	Anatidae	Branta	Barnacle goose	Branta leucopsis
	AI	-	-	2020AI02630	-	NRL AIV		2020		2020-11-13		wild	Anseriformes	Anatidae	Branta	Barnacle goose	Branta leucopsis
	AI	-	-	2020AI02632	-	NRL AIV		2020		2020-11-13		wild	Anseriformes	Anatidae	Branta	Barnacle goose	Branta leucopsis
	AI	-	-	2020AI02635	-	NRL AIV		2020		2020-11-13		wild	Anseriformes	Anatidae	Branta	Barnacle goose	Branta leucopsis
	AI	-	-	2020AI02636	-	NRL AIV		2020		2020-11-13		wild	Anseriformes	Anatidae	Branta	Barnacle goose	Branta leucopsis
	AI	-	-	2020AI02648	-	NRL AIV		2020		2020-11-14		wild	Accipitriformes	Accipitridae	Buteo	Common buzzard	Buteo buteo
	AI	-	-	2020AI02732	-	NRL AIV		2020		2020-11-16		wild	Anseriformes	Anatidae	-	-	-
	AI	-	-	2020AI02742	-	NRL AIV		2020		2020-11-16		wild	Anseriformes	Anatidae	-	-	-
	AI	-	-	2020AI02712	-	NRL AIV		2020		2020-11-16		wild	Charadriiformes	Laridae	-	-	-
	AI	-	-	2020AI02726	-	NRL AIV		2020		2020-11-16		wild	Charadriiformes	Laridae	-	-	-
	AI	-	-	2020AI02754	-	NRL AIV		2020		2020-11-16		wild	Charadriiformes	Laridae	-	-	-
	AI	-	-	2020AI02756	-	NRL AIV		2020		2020-11-16		wild	Charadriiformes	Laridae	-	-	-
	AI	-	-	2020AI02744	-	NRL AIV		2020		2020-11-16		wild	Anseriformes	Anatidae	Anas	-	-
	AI	-	-	2020AI02753	-	NRL AIV		2020		2020-11-16		wild	Anseriformes	Anatidae	Anas	-	-
	AI	-	-	2020AI02717	-	NRL AIV		2020		2020-11-16		wild	Anseriformes	Anatidae	Anser	Greylag goose	Anser anser
	AI	-	-	2020AI02719	-	NRL AIV		2020		2020-11-16		wild	Anseriformes	Anatidae	Anser	Greylag goose	Anser anser
	AI	-	-	2020AI02721	-	NRL AIV		2020		2020-11-16		wild	Anseriformes	Anatidae	Anser	Greylag goose	Anser anser
	AI	-	-	2020AI02740	-	NRL AIV		2020		2020-11-16		wild	Charadriiformes	Scolopacidae	Numenius	Eurasian curlew	Numenius arquata
	AI	-	-	2020AI02739	-	NRL AIV		2020		2020-11-16		wild	Charadriiformes	Laridae	Chroicocephalus	Black-headed gull	Chroicocephalus ridibundus
	AI	-	-	2020AI02759	-	NRL AIV		2020		2020-11-16		wild	Charadriiformes	Laridae	Larus	Great black-backed gull	Larus marinus
	AI	-	-	2020AI02716	-	NRL AIV		2020		2020-11-16		wild	Accipitriformes	Accipitridae	Buteo	Common buzzard	Buteo buteo
	AI	-	-	2020AI02730	-	NRL AIV		2020		2020-11-16		wild	Accipitriformes	Accipitridae	Buteo	Common buzzard	Buteo buteo
	AI	-	-	2020AI02715	-	NRL AIV		2020		2020-11-16		wild	Anseriformes	Anatidae	Mareca	Eurasian wigeon	Mareca penelope
	AI	-	-	2020AI02728	-	NRL AIV		2020		2020-11-16		wild	Anseriformes	Anatidae	Mareca	Eurasian wigeon	Mareca penelope
	AI	-	-	2020AI02763	-	NRL AIV		2020		2020-11-16		wild	Anseriformes	Anatidae	Branta	Brant	Branta bernicla
	AI	-	-	2020AI02738	-	NRL AIV		2020		2020-11-16		wild	Charadriiformes	Laridae	Larus	European herring gull	Larus argentatus
	AI	-	-	2020AI02745	-	NRL AIV		2020		2020-11-16		wild	Accipitriformes	Accipitridae	Accipiter	Eurasian sparrowhawk	Accipiter nisus
	AI	-	-	2020AI02720	-	NRL AIV		2020		2020-11-16		wild	Strigiformes	Strigidae	Bubo	Eurasian eagle-owl	Bubo bubo
	AI	-	-	2020AI02729	-	NRL AIV		2020		2020-11-16		wild	Strigiformes	Strigidae	Strix	Tawny owl	Strix aluco
	AI	-	-	2020AI02713	-	NRL AIV		2020		2020-11-16		wild	Anseriformes	Anatidae	Branta	Barnacle goose	Branta leucopsis
	AI	-	-	2020AI02718	-	NRL AIV		2020		2020-11-16		wild	Anseriformes	Anatidae	Branta	Barnacle goose	Branta leucopsis
	AI	-	-	2020AI02722	-	NRL AIV		2020		2020-11-16		wild	Anseriformes	Anatidae	Branta	Barnacle goose	Branta leucopsis
	AI	-	-	2020AI02723	-	NRL AIV		2020		2020-11-16		wild	Anseriformes	Anatidae	Branta	Barnacle goose	Branta leucopsis
	AI	-	-	2020AI02725	-	NRL AIV		2020		2020-11-16		wild	Anseriformes	Anatidae	Branta	Barnacle goose	Branta leucopsis
	AI	-	-	2020AI02727	-	NRL AIV		2020		2020-11-16		wild	Anseriformes	Anatidae	Branta	Barnacle goose	Branta leucopsis
	AI	-	-	2020AI02733	-	NRL AIV		2020		2020-11-16		wild	Anseriformes	Anatidae	Branta	Barnacle goose	Branta leucopsis
	AI	-	-	2020AI02734	-	NRL AIV		2020		2020-11-16		wild	Anseriformes	Anatidae	Branta	Barnacle goose	Branta leucopsis
	AI	-	-	2020AI02735	-	NRL AIV		2020		2020-11-16		wild	Anseriformes	Anatidae	Branta	Barnacle goose	Branta leucopsis
	AI	-	-	2020AI02737	-	NRL AIV		2020		2020-11-16		wild	Anseriformes	Anatidae	Branta	Barnacle goose	Branta leucopsis
	AI	-	-	2020AI02743	-	NRL AIV		2020		2020-11-16		wild	Anseriformes	Anatidae	Branta	Barnacle goose	Branta leucopsis
	AI	-	-	2020AI02746	-	NRL AIV		2020		2020-11-16		wild	Anseriformes	Anatidae	Branta	Barnacle goose	Branta leucopsis
	AI	-	-	2020AI02747	-	NRL AIV		2020		2020-11-16		wild	Anseriformes	Anatidae	Branta	Barnacle goose	Branta leucopsis
	AI	-	-	2020AI02748	-	NRL AIV		2020		2020-11-16		wild	Anseriformes	Anatidae	Branta	Barnacle goose	Branta leucopsis
	AI	-	-	2020AI02750	-	NRL AIV		2020		2020-11-16		wild	Anseriformes	Anatidae	Branta	Barnacle goose	Branta leucopsis
	AI	-	-	2020AI02751	-	NRL AIV		2020		2020-11-16		wild	Anseriformes	Anatidae	Branta	Barnacle goose	Branta leucopsis
	AI	-	-	2020AI02752	-	NRL AIV		2020		2020-11-16		wild	Anseriformes	Anatidae	Branta	Barnacle goose	Branta leucopsis
	AI	-	-	2020AI02755	-	NRL AIV		2020		2020-11-16		wild	Anseriformes	Anatidae	Branta	Barnacle goose	Branta leucopsis
	AI	-	-	2020AI02758	-	NRL AIV		2020		2020-11-16		wild	Anseriformes	Anatidae	Branta	Barnacle goose	Branta leucopsis
	AI	-	-	2020AI02760	-	NRL AIV		2020		2020-11-16		wild	Anseriformes	Anatidae	Branta	Barnacle goose	Branta leucopsis
	AI	-	-	2020AI02761	-	NRL AIV		2020		2020-11-16		wild	Anseriformes	Anatidae	Branta	Barnacle goose	Branta leucopsis
	AI	-	-	2020AI02762	-	NRL AIV		2020		2020-11-16		wild	Anseriformes	Anatidae	Branta	Barnacle goose	Branta leucopsis
	AI	-	-	2020AI02764	-	NRL AIV		2020		2020-11-16		wild	Anseriformes	Anatidae	Branta	Barnacle goose	Branta leucopsis
	AI	-	-	2020AI02689	-	NRL AIV		2020		2020-11-17		wild	Anseriformes	Anatidae	-	-	-
	AI	-	-	2020AI02695	-	NRL AIV		2020		2020-11-17		wild	Anseriformes	Anatidae	-	-	-
	AI	-	-	2020AI02806	-	NRL AIV		2020		2020-11-17		wild	Anseriformes	Anatidae	-	-	-
	AI	-	-	2020AI02785	-	NRL AIV		2020		2020-11-17		wild	Charadriiformes	Laridae	-	-	-
	AI	-	-	2020AI02693	-	NRL AIV		2020		2020-11-17		wild	Anseriformes	Anatidae	Anser	Greylag goose	Anser anser
	AI	-	-	2020AI02784	-	NRL AIV		2020		2020-11-17		wild	Anseriformes	Anatidae	Anas	Eurasian teal	Anas crecca
	AI	-	-	2020AI02822	-	NRL AIV		2020		2020-11-17		wild	Accipitriformes	Accipitridae	Buteo	Common buzzard	Buteo buteo
	AI	-	-	2020AI02697	-	NRL AIV		2020		2020-11-17		wild	Accipitriformes	Accipitridae	Buteo	Common buzzard	Buteo buteo
	AI	-	-	2020AI02805	-	NRL AIV		2020		2020-11-17		wild	Anseriformes	Anatidae	Mareca	Gadwall	Mareca strepera
	AI	-	-	2020AI02690	-	NRL AIV		2020		2020-11-17		wild	Anseriformes	Anatidae	Branta	Barnacle goose	Branta leucopsis
	AI	-	-	2020AI02691	-	NRL AIV		2020		2020-11-17		wild	Anseriformes	Anatidae	Branta	Barnacle goose	Branta leucopsis
	AI	-	-	2020AI02692	-	NRL AIV		2020		2020-11-17		wild	Anseriformes	Anatidae	Branta	Barnacle goose	Branta leucopsis
	AI	-	-	2020AI02694	-	NRL AIV		2020		2020-11-17		wild	Anseriformes	Anatidae	Branta	Barnacle goose	Branta leucopsis
	AI	-	-	2020AI02696	-	NRL AIV		2020		2020-11-17		wild	Anseriformes	Anatidae	Branta	Barnacle goose	Branta leucopsis
	AI	-	-	2020AI02698	-	NRL AIV		2020		2020-11-17		wild	Anseriformes	Anatidae	Branta	Barnacle goose	Branta leucopsis
	AI	-	-	2020AI02699	-	NRL AIV		2020		2020-11-17		wild	Anseriformes	Anatidae	Branta	Barnacle goose	Branta leucopsis
	AI	-	-	2020AI02700	-	NRL AIV		2020		2020-11-17		wild	Anseriformes	Anatidae	Branta	Barnacle goose	Branta leucopsis
	AI	-	-	2020AI02701	-	NRL AIV		2020		2020-11-17		wild	Anseriformes	Anatidae	Branta	Barnacle goose	Branta leucopsis
	AI	-	-	2020AI02702	-	NRL AIV		2020		2020-11-17		wild	Anseriformes	Anatidae	Branta	Barnacle goose	Branta leucopsis
	AI	-	-	2020AI02703	-	NRL AIV		2020		2020-11-17		wild	Anseriformes	Anatidae	Branta	Barnacle goose	Branta leucopsis
	AI	-	-	2020AI02704	-	NRL AIV		2020		2020-11-17		wild	Anseriformes	Anatidae	Branta	Barnacle goose	Branta leucopsis
	AI	-	-	2020AI02705	-	NRL AIV		2020		2020-11-17		wild	Anseriformes	Anatidae	Branta	Barnacle goose	Branta leucopsis
	AI	-	-	2020AI02706	-	NRL AIV		2020		2020-11-17		wild	Anseriformes	Anatidae	Branta	Barnacle goose	Branta leucopsis
	AI	-	-	2020AI02839	-	NRL AIV		2020		2020-11-18		wild	Anseriformes	Anatidae	-	-	-
	AI	-	-	2020AI02840	-	NRL AIV		2020		2020-11-18		wild	Anseriformes	Anatidae	-	-	-
	AI	-	-	2020AI02837	-	NRL AIV		2020		2020-11-18		wild	Charadriiformes	Laridae	-	-	-
	AI	-	-	2020AI02830	-	NRL AIV		2020		2020-11-18		wild	Anseriformes	Anatidae	Anas	-	-
	AI	-	-	2020AI02831	-	NRL AIV		2020		2020-11-18		wild	Anseriformes	Anatidae	Anas	-	-
	AI	-	-	2020AI02833	-	NRL AIV		2020		2020-11-18		wild	Charadriiformes	Scolopacidae	Numenius	Eurasian curlew	Numenius arquata
	AI	-	-	2020AI02838	-	NRL AIV		2020		2020-11-18		wild	Charadriiformes	Laridae	Chroicocephalus	Black-headed gull	Chroicocephalus ridibundus
	AI	-	-	2020AI02841	-	NRL AIV		2020		2020-11-18		wild	Charadriiformes	Laridae	Chroicocephalus	Black-headed gull	Chroicocephalus ridibundus
	AI	-	-	2020AI02832	-	NRL AIV		2020		2020-11-18		wild	Accipitriformes	Accipitridae	Buteo	Common buzzard	Buteo buteo
	AI	-	-	2020AI02829	-	NRL AIV		2020		2020-11-18		wild	Anseriformes	Anatidae	Anas	Mallard	Anas platyrhynchos
	AI	-	-	2020AI02835	-	NRL AIV		2020		2020-11-18		wild	Falconiformes	Falconidae	Falco	Common kestrel	Falco tinnunculus
	AI	-	-	2020AI02828	-	NRL AIV		2020		2020-11-18		wild	Strigiformes	Strigidae	Bubo	Eurasian eagle-owl	Bubo bubo
	AI	-	-	2020AI02836	-	NRL AIV		2020		2020-11-18		wild	Anseriformes	Anatidae	Branta	Barnacle goose	Branta leucopsis
	AI	-	-	2020AI03057	-	NRL AIV		2020		2020-11-19		wild	Charadriiformes	Laridae	-	-	-
	AI	-	-	2020AI02890	-	NRL AIV		2020		2020-11-19		wild	Anseriformes	Anatidae	Anas	-	-
	AI	-	-	2020AI02891	-	NRL AIV		2020		2020-11-19		wild	Anseriformes	Anatidae	Anas	-	-
	AI	-	-	2020AI02892	-	NRL AIV		2020		2020-11-19		wild	Anseriformes	Anatidae	Anas	-	-
	AI	-	-	2020AI03050	-	NRL AIV		2020		2020-11-19		wild	Accipitriformes	Accipitridae	Buteo	-	-
	AI	-	-	2020AI03061	-	NRL AIV		2020		2020-11-19		wild	Accipitriformes	Accipitridae	Buteo	-	-
	AI	-	-	2020AI03041	-	NRL AIV		2020		2020-11-19		wild	Anseriformes	Anatidae	Anser	Greater white-fronted goose	Anser albifrons
	AI	-	-	2020AI03033	-	NRL AIV		2020		2020-11-19		wild	Anseriformes	Anatidae	Anser	Greylag goose	Anser anser
	AI	-	-	2020AI03034	-	NRL AIV		2020		2020-11-19		wild	Anseriformes	Anatidae	Anser	Greylag goose	Anser anser
	AI	-	-	2020AI03036	-	NRL AIV		2020		2020-11-19		wild	Anseriformes	Anatidae	Anser	Greylag goose	Anser anser
	AI	-	-	2020AI03063	-	NRL AIV		2020		2020-11-19		wild	Anseriformes	Anatidae	Anser	Greylag goose	Anser anser
	AI	-	-	2020AI03067	-	NRL AIV		2020		2020-11-19		wild	Anseriformes	Anatidae	Anser	Greylag goose	Anser anser
	AI	-	-	2020AI02887	-	NRL AIV		2020		2020-11-19		wild	Charadriiformes	Laridae	Chroicocephalus	Black-headed gull	Chroicocephalus ridibundus
	AI	-	-	2020AI03046	-	NRL AIV		2020		2020-11-19		wild	Accipitriformes	Accipitridae	Buteo	Common buzzard	Buteo buteo
	AI	-	-	2020AI03068	-	NRL AIV		2020		2020-11-19		wild	Accipitriformes	Accipitridae	Buteo	Common buzzard	Buteo buteo
	AI	-	-	2020AI03058	-	NRL AIV		2020		2020-11-19		wild	Anseriformes	Anatidae	Mareca	Eurasian wigeon	Mareca penelope
	AI	-	-	2020AI03069	-	NRL AIV		2020		2020-11-19		wild	Charadriiformes	Scolopacidae	Calidris	Curlew sandpiper	Calidris ferruginea
	AI	-	-	2020AI03049	-	NRL AIV		2020		2020-11-19		wild	Charadriiformes	Laridae	Larus	European herring gull	Larus argentatus
	AI	-	-	2020AI03052	-	NRL AIV		2020		2020-11-19		wild	Charadriiformes	Laridae	Larus	European herring gull	Larus argentatus
	AI	-	-	2020AI03062	-	NRL AIV		2020		2020-11-19		wild	Charadriiformes	Laridae	Larus	European herring gull	Larus argentatus
	AI	-	-	2020AI03066	-	NRL AIV		2020		2020-11-19		wild	Charadriiformes	Laridae	Larus	European herring gull	Larus argentatus
	AI	-	-	2020AI03056	-	NRL AIV		2020		2020-11-19		wild	Anseriformes	Anatidae	Anas	Mallard	Anas platyrhynchos
	AI	-	-	2020AI03059	-	NRL AIV		2020		2020-11-19		wild	Strigiformes	Strigidae	Bubo	Eurasian eagle-owl	Bubo bubo
	AI	-	-	2020AI02888	-	NRL AIV		2020		2020-11-19		wild	Falconiformes	Falconidae	Falco	Peregrine falcon	Falco peregrinus
	AI	-	-	2020AI02889	-	NRL AIV		2020		2020-11-19		wild	Anseriformes	Anatidae	Branta	Barnacle goose	Branta leucopsis
	AI	-	-	2020AI03038	-	NRL AIV		2020		2020-11-19		wild	Anseriformes	Anatidae	Branta	Barnacle goose	Branta leucopsis
	AI	-	-	2020AI03039	-	NRL AIV		2020		2020-11-19		wild	Anseriformes	Anatidae	Branta	Barnacle goose	Branta leucopsis
	AI	-	-	2020AI03040	-	NRL AIV		2020		2020-11-19		wild	Anseriformes	Anatidae	Branta	Barnacle goose	Branta leucopsis
	AI	-	-	2020AI03042	-	NRL AIV		2020		2020-11-19		wild	Anseriformes	Anatidae	Branta	Barnacle goose	Branta leucopsis
	AI	-	-	2020AI03043	-	NRL AIV		2020		2020-11-19		wild	Anseriformes	Anatidae	Branta	Barnacle goose	Branta leucopsis
	AI	-	-	2020AI03044	-	NRL AIV		2020		2020-11-19		wild	Anseriformes	Anatidae	Branta	Barnacle goose	Branta leucopsis
	AI	-	-	2020AI03045	-	NRL AIV		2020		2020-11-19		wild	Anseriformes	Anatidae	Branta	Barnacle goose	Branta leucopsis
	AI	-	-	2020AI03051	-	NRL AIV		2020		2020-11-19		wild	Anseriformes	Anatidae	Branta	Barnacle goose	Branta leucopsis
	AI	-	-	2020AI03053	-	NRL AIV		2020		2020-11-19		wild	Anseriformes	Anatidae	Branta	Barnacle goose	Branta leucopsis
	AI	-	-	2020AI03054	-	NRL AIV		2020		2020-11-19		wild	Anseriformes	Anatidae	Branta	Barnacle goose	Branta leucopsis
	AI	-	-	2020AI03055	-	NRL AIV		2020		2020-11-19		wild	Anseriformes	Anatidae	Branta	Barnacle goose	Branta leucopsis
	AI	-	-	2020AI03064	-	NRL AIV		2020		2020-11-19		wild	Anseriformes	Anatidae	Branta	Barnacle goose	Branta leucopsis
	AI	-	-	2020AI03065	-	NRL AIV		2020		2020-11-19		wild	Anseriformes	Anatidae	Branta	Barnacle goose	Branta leucopsis
	AI	-	-	2020AI03037	-	NRL AIV		2020		2020-11-20		wild	Anseriformes	Anatidae	-	-	-
	AI	-	-	2020AI03074	-	NRL AIV		2020		2020-11-20		wild	Anseriformes	Anatidae	Anser	Greylag goose	Anser anser
	AI	-	-	2020AI03073	-	NRL AIV		2020		2020-11-20		wild	Charadriiformes	Laridae	Chroicocephalus	Black-headed gull	Chroicocephalus ridibundus
	AI	-	-	2020AI02993	-	NRL AIV		2020		2020-11-20		wild	Anseriformes	Anatidae	Anser	Bean goose	Anser fabalis
	AI	-	-	2020AI03075	-	NRL AIV		2020		2020-11-20		wild	Strigiformes	Strigidae	Strix	Tawny owl	Strix aluco
	AI	-	-	2020AI03076	-	NRL AIV		2020		2020-11-21		wild	Anseriformes	Anatidae	-	-	-
	AI	-	-	2020AI03078	-	NRL AIV		2020		2020-11-23		wild	Anseriformes	Anatidae	-	-	-
	AI	-	-	2020AI03083	-	NRL AIV		2020		2020-11-23		wild	Anseriformes	Anatidae	-	-	-
	AI	-	-	2020AI03090	-	NRL AIV		2020		2020-11-23		wild	Anseriformes	Anatidae	-	-	-
	AI	-	-	2020AI03079	-	NRL AIV		2020		2020-11-23		wild	Charadriiformes	Laridae	-	-	-
	AI	-	-	2020AI03087	-	NRL AIV		2020		2020-11-23		wild	Charadriiformes	Laridae	-	-	-
	AI	-	-	2020AI03085	-	NRL AIV		2020		2020-11-23		wild	Anseriformes	Anatidae	Anser	Greater white-fronted goose	Anser albifrons
	AI	-	-	2020AI03092	-	NRL AIV		2020		2020-11-23		wild	Anseriformes	Anatidae	Branta	Canada goose	Branta canadensis
	AI	-	-	2020AI03093	-	NRL AIV		2020		2020-11-23		wild	Anseriformes	Anatidae	Mareca	Eurasian wigeon	Mareca penelope
	AI	-	-	2020AI03089	-	NRL AIV		2020		2020-11-23		wild	Charadriiformes	Laridae	Larus	European herring gull	Larus argentatus
	AI	-	-	2020AI03082	-	NRL AIV		2020		2020-11-23		wild	Anseriformes	Anatidae	Anas	Mallard	Anas platyrhynchos
	AI	-	-	2020AI03088	-	NRL AIV		2020		2020-11-23		wild	Falconiformes	Falconidae	Falco	Peregrine falcon	Falco peregrinus
	AI	-	-	2020AI03084	-	NRL AIV		2020		2020-11-23		wild	Anseriformes	Anatidae	Branta	Barnacle goose	Branta leucopsis
	AI	-	-	2020AI03091	-	NRL AIV		2020		2020-11-23		wild	Anseriformes	Anatidae	Branta	Barnacle goose	Branta leucopsis
	AI	-	-	2020AI03101	-	NRL AIV		2020		2020-11-24		wild	Anseriformes	Anatidae	Anas	-	-
	AI	-	-	2020AI03100	-	NRL AIV		2020		2020-11-24		wild	Anseriformes	Anatidae	Branta	Barnacle goose	Branta leucopsis
	AI	-	-	2020AI03102	-	NRL AIV		2020		2020-11-24		wild	Anseriformes	Anatidae	Branta	Barnacle goose	Branta leucopsis
	AI	-	-	2020AI03115	-	NRL AIV		2020		2020-11-25		wild	Anseriformes	Anatidae	Anser	Greylag goose	Anser anser
	AI	-	-	2020AI03114	-	NRL AIV		2020		2020-11-25		wild	Anseriformes	Anatidae	Branta	Barnacle goose	Branta leucopsis
	AI	-	-	2020AI03116	-	NRL AIV		2020		2020-11-25		wild	Anseriformes	Anatidae	Branta	Barnacle goose	Branta leucopsis
	AI	-	-	2020AI03126	-	NRL AIV		2020		2020-11-26		wild	Falconiformes	Falconidae	Falco	Common kestrel	Falco tinnunculus
	AI	-	-	2020AI03147	-	NRL AIV		2020		2020-11-30		wild	Accipitriformes	Accipitridae	Buteo	-	-
	AI	-	-	2020AI03149	-	NRL AIV		2020		2020-11-30		wild	Accipitriformes	Accipitridae	Buteo	-	-
	AI	-	-	2020AI03150	-	NRL AIV		2020		2020-11-30		wild	Anseriformes	Anatidae	Anser	Greylag goose	Anser anser
	AI	-	-	2020AI03151	-	NRL AIV		2020		2020-11-30		wild	Anseriformes	Anatidae	Anser	Greylag goose	Anser anser
	AI	-	-	2020AI03153	-	NRL AIV		2020		2020-11-30		wild	Gruiformes	Gruidae	Grus	Common crane	Grus grus
	AI	-	-	2020AI03148	-	NRL AIV		2020		2020-11-30		wild	Accipitriformes	Accipitridae	Buteo	Common buzzard	Buteo buteo
	AI	-	-	2020AI03145	-	NRL AIV		2020		2020-11-30		wild	Falconiformes	Falconidae	Falco	Common kestrel	Falco tinnunculus
	AI	-	-	2020AI03162	-	NRL AIV		2020		2020-11-30		wild	Anseriformes	Anatidae	Branta	Barnacle goose	Branta leucopsis
	AI	-	-	2020AI03135	-	NRL AIV		2020		2020-11-30		wild	Anseriformes	Anatidae	Branta	Barnacle goose	Branta leucopsis
	AI	-	-	2020AI03136	-	NRL AIV		2020		2020-11-30		wild	Anseriformes	Anatidae	Branta	Barnacle goose	Branta leucopsis
	AI	-	-	2020AI03137	-	NRL AIV		2020		2020-11-30		wild	Anseriformes	Anatidae	Branta	Barnacle goose	Branta leucopsis
	AI	-	-	2020AI03138	-	NRL AIV		2020		2020-11-30		wild	Anseriformes	Anatidae	Branta	Barnacle goose	Branta leucopsis
	AI	-	-	2020AI03139	-	NRL AIV		2020		2020-11-30		wild	Anseriformes	Anatidae	Branta	Barnacle goose	Branta leucopsis
	AI	-	-	2020AI03142	-	NRL AIV		2020		2020-11-30		wild	Anseriformes	Anatidae	Branta	Barnacle goose	Branta leucopsis
	AI	-	-	2020AI03152	-	NRL AIV		2020		2020-11-30		wild	Anseriformes	Anatidae	Branta	Barnacle goose	Branta leucopsis
	AI	-	-	2020AI03175	-	NRL AIV		2020		2020-12-03		wild	Anseriformes	Anatidae	Anser	Greylag goose	Anser anser
	AI	-	-	2020AI03176	-	NRL AIV		2020		2020-12-03		wild	Anseriformes	Anatidae	Cygnus	Mute swan	Cygnus olor
	AI	-	-	2020AI03180	-	NRL AIV		2020		2020-12-04		wild	Anseriformes	Anatidae	-	-	-
	AI	-	-	2020AI03184	-	NRL AIV		2020		2020-12-04		wild	Charadriiformes	Scolopacidae	Numenius	Eurasian curlew	Numenius arquata
	AI	-	-	2020AI03179	-	NRL AIV		2020		2020-12-04		wild	Falconiformes	Falconidae	Falco	Common kestrel	Falco tinnunculus
	AI	-	-	2020AI03177	-	NRL AIV		2020		2020-12-04		wild	Anseriformes	Anatidae	Branta	Barnacle goose	Branta leucopsis
	AI	-	-	2020AI03178	-	NRL AIV		2020		2020-12-04		wild	Anseriformes	Anatidae	Branta	Barnacle goose	Branta leucopsis
	AI	-	-	2020AI03181	-	NRL AIV		2020		2020-12-04		wild	Anseriformes	Anatidae	Branta	Barnacle goose	Branta leucopsis
	AI	-	-	2020AI03185	-	NRL AIV		2020		2020-12-07		wild	Accipitriformes	Accipitridae	Buteo	-	-
	AI	-	-	2020AI03186	-	NRL AIV		2020		2020-12-07		wild	Anseriformes	Anatidae	Branta	Barnacle goose	Branta leucopsis
	AI	-	-	2020AI03191	-	NRL AIV		2020		2020-12-09		wild	Strigiformes	-	-	-	-
	AI	-	-	2020AI03200	-	NRL AIV		2020		2020-12-09		wild	Pelecaniformes	Ardeidae	-	-	-
	AI	-	-	2020AI03198	-	NRL AIV		2020		2020-12-09		wild	Accipitriformes	Accipitridae	Buteo	-	-
	AI	-	-	2020AI03196	-	NRL AIV		2020		2020-12-09		wild	Anseriformes	Anatidae	Somateria	Common eider	Somateria mollissima
	AI	-	-	2020AI03192	-	NRL AIV		2020		2020-12-09		wild	Anseriformes	Anatidae	Anser	Greylag goose	Anser anser
	AI	-	-	2020AI03193	-	NRL AIV		2020		2020-12-09		wild	Anseriformes	Anatidae	Anser	Greylag goose	Anser anser
	AI	-	-	2020AI03187	-	NRL AIV		2020		2020-12-09		wild	Anseriformes	Anatidae	Branta	Canada goose	Branta canadensis
	AI	-	-	2020AI03189	-	NRL AIV		2020		2020-12-09		wild	Charadriiformes	Laridae	Chroicocephalus	Black-headed gull	Chroicocephalus ridibundus
	AI	-	-	2020AI03199	-	NRL AIV		2020		2020-12-09		wild	Pelecaniformes	Ardeidae	Ardea	Great egret	Ardea alba
	AI	-	-	2020AI03194	-	NRL AIV		2020		2020-12-09		wild	Strigiformes	Strigidae	Bubo	Eurasian eagle-owl	Bubo bubo
	AI	-	-	2020AI03188	-	NRL AIV		2020		2020-12-09		wild	Anseriformes	Anatidae	Branta	Barnacle goose	Branta leucopsis
	AI	-	-	2020AI03190	-	NRL AIV		2020		2020-12-09		wild	Anseriformes	Anatidae	Branta	Barnacle goose	Branta leucopsis
	AI	-	-	2020AI03195	-	NRL AIV		2020		2020-12-09		wild	Anseriformes	Anatidae	Branta	Barnacle goose	Branta leucopsis
	AI	-	-	2020AI03197	-	NRL AIV		2020		2020-12-09		wild	Anseriformes	Anatidae	Branta	Barnacle goose	Branta leucopsis
	AI	-	-	2020AI03201	-	NRL AIV		2020		2020-12-10		wild	Anseriformes	Anatidae	Cygnus	-	-
	AI	-	-	2020AI03202	-	NRL AIV		2020		2020-12-10		wild	Anseriformes	Anatidae	Cygnus	-	-
	AI	-	-	2020AI03203	-	NRL AIV		2020		2020-12-10		wild	Anseriformes	Anatidae	Cygnus	-	-
	AI	-	-	2020AI03204	-	NRL AIV		2020		2020-12-11		wild	Anseriformes	Anatidae	Branta	Barnacle goose	Branta leucopsis
	AI	-	-	2020AI03221	-	NRL AIV		2020		2020-12-14		wild	Anseriformes	Anatidae	-	-	-
	AI	-	-	2020AI03223	-	NRL AIV		2020		2020-12-14		wild	Accipitriformes	Accipitridae	Buteo	Common buzzard	Buteo buteo
	AI	-	-	2020AI03205	-	NRL AIV		2020		2020-12-15		wild	Anseriformes	Anatidae	Cygnus	Whooper swan	Cygnus cygnus
	AI	-	-	2020AI03206	-	NRL AIV		2020		2020-12-16		wild	Anseriformes	Anatidae	-	-	-
	AI	-	-	2020AI03214	-	NRL AIV		2020		2020-12-16		wild	Anseriformes	Anatidae	-	-	-
	AI	-	-	2020AI03215	-	NRL AIV		2020		2020-12-16		wild	Anseriformes	Anatidae	-	-	-
	AI	-	-	2020AI03216	-	NRL AIV		2020		2020-12-16		wild	Anseriformes	Anatidae	-	-	-
	AI	-	-	2020AI03208	-	NRL AIV		2020		2020-12-16		wild	Charadriiformes	Haematopodidae	Haematopus	Eurasian oystercatcher	Haematopus ostralegus
	AI	-	-	2020AI03220	-	NRL AIV		2020		2020-12-16		wild	Anseriformes	Anatidae	Anser	Greylag goose	Anser anser
	AI	-	-	2020AI03211	-	NRL AIV		2020		2020-12-16		wild	Anseriformes	Anatidae	Anser	Greylag goose	Anser anser
	AI	-	-	2020AI03212	-	NRL AIV		2020		2020-12-16		wild	Anseriformes	Anatidae	Anser	Greylag goose	Anser anser
	AI	-	-	2020AI03224	-	NRL AIV		2020		2020-12-16		wild	Anseriformes	Anatidae	Branta	Barnacle goose	Branta leucopsis
	AI	-	-	2020AI03225	-	NRL AIV		2020		2020-12-16		wild	Anseriformes	Anatidae	Branta	Barnacle goose	Branta leucopsis
	AI	-	-	2020AI03207	-	NRL AIV		2020		2020-12-16		wild	Anseriformes	Anatidae	Branta	Barnacle goose	Branta leucopsis
	AI	-	-	2020AI03209	-	NRL AIV		2020		2020-12-16		wild	Anseriformes	Anatidae	Branta	Barnacle goose	Branta leucopsis
	AI	-	-	2020AI03213	-	NRL AIV		2020		2020-12-16		wild	Anseriformes	Anatidae	Branta	Barnacle goose	Branta leucopsis
	AI	-	-	2020AI03210	-	NRL AIV		2020		2020-12-16		wild	Anseriformes	Anatidae	Cygnus	Bewick's swan	Cygnus columbianus
	AI	-	-	2020AI03412	-	NRL AIV		2020		2020-12-17		wild	Anseriformes	Anatidae	-	-	-
	AI	-	-	2020AI03428	-	NRL AIV		2020		2020-12-17		wild	Anseriformes	Anatidae	-	-	-
	AI	-	-	2020AI03429	-	NRL AIV		2020		2020-12-17		wild	Anseriformes	Anatidae	-	-	-
	AI	-	-	2020AI03419	-	NRL AIV		2020		2020-12-17		wild	Charadriiformes	Scolopacidae	Calidris	Red knot	Calidris canutus
	AI	-	-	2020AI03420	-	NRL AIV		2020		2020-12-17		wild	Charadriiformes	Scolopacidae	Calidris	Red knot	Calidris canutus
	AI	-	-	2020AI03421	-	NRL AIV		2020		2020-12-17		wild	Charadriiformes	Scolopacidae	Calidris	Red knot	Calidris canutus
	AI	-	-	2020AI03422	-	NRL AIV		2020		2020-12-17		wild	Charadriiformes	Scolopacidae	Calidris	Red knot	Calidris canutus
	AI	-	-	2020AI03423	-	NRL AIV		2020		2020-12-17		wild	Charadriiformes	Scolopacidae	Calidris	Red knot	Calidris canutus
	AI	-	-	2020AI03424	-	NRL AIV		2020		2020-12-17		wild	Charadriiformes	Scolopacidae	Calidris	Red knot	Calidris canutus
	AI	-	-	2020AI03414	-	NRL AIV		2020		2020-12-17		wild	Anseriformes	Anatidae	Branta	Barnacle goose	Branta leucopsis
	AI	-	-	2020AI03415	-	NRL AIV		2020		2020-12-17		wild	Anseriformes	Anatidae	Branta	Barnacle goose	Branta leucopsis
	AI	-	-	2020AI03416	-	NRL AIV		2020		2020-12-17		wild	Anseriformes	Anatidae	Branta	Barnacle goose	Branta leucopsis
	AI	-	-	2020AI03417	-	NRL AIV		2020		2020-12-17		wild	Anseriformes	Anatidae	Branta	Barnacle goose	Branta leucopsis
	AI	-	-	2020AI03418	-	NRL AIV		2020		2020-12-17		wild	Anseriformes	Anatidae	Branta	Barnacle goose	Branta leucopsis
	AI	-	-	2020AI03425	-	NRL AIV		2020		2020-12-17		wild	Anseriformes	Anatidae	Branta	Barnacle goose	Branta leucopsis
	AI	-	-	2020AI03427	-	NRL AIV		2020		2020-12-17		wild	Anseriformes	Anatidae	Branta	Barnacle goose	Branta leucopsis
	AI	-	-	2020AI03470	-	NRL AIV		2020		2020-12-22		wild	Anseriformes	Anatidae	-	-	-
	AI	-	-	2020AI03473	-	NRL AIV		2020		2020-12-22		wild	Anseriformes	Anatidae	-	-	-
	AI	-	-	2020AI03486	-	NRL AIV		2020		2020-12-22		wild	Anseriformes	Anatidae	-	-	-
	AI	-	-	2020AI03485	-	NRL AIV		2020		2020-12-22		wild	Charadriiformes	Laridae	-	-	-
	AI	-	-	2020AI03479	-	NRL AIV		2020		2020-12-22		wild	Anseriformes	Anatidae	Anas	-	-
	AI	-	-	2020AI03484	-	NRL AIV		2020		2020-12-22		wild	Charadriiformes	Scolopacidae	Calidris	Dunlin	Calidris alpina
	AI	-	-	2020AI03480	-	NRL AIV		2020		2020-12-22		wild	Charadriiformes	Haematopodidae	Haematopus	Eurasian oystercatcher	Haematopus ostralegus
	AI	-	-	2020AI03521	-	NRL AIV		2020		2020-12-22		wild	Anseriformes	Anatidae	Anser	Greater white-fronted goose	Anser albifrons
	AI	-	-	2020AI03512	-	NRL AIV		2020		2020-12-22		wild	Charadriiformes	Scolopacidae	Numenius	Eurasian curlew	Numenius arquata
	AI	-	-	2020AI03481	-	NRL AIV		2020		2020-12-22		wild	Charadriiformes	Scolopacidae	Calidris	Red knot	Calidris canutus
	AI	-	-	2020AI03482	-	NRL AIV		2020		2020-12-22		wild	Charadriiformes	Scolopacidae	Calidris	Red knot	Calidris canutus
	AI	-	-	2020AI03483	-	NRL AIV		2020		2020-12-22		wild	Charadriiformes	Scolopacidae	Calidris	Red knot	Calidris canutus
	AI	-	-	2020AI03490	-	NRL AIV		2020		2020-12-22		wild	Charadriiformes	Scolopacidae	Calidris	Red knot	Calidris canutus
	AI	-	-	2020AI03491	-	NRL AIV		2020		2020-12-22		wild	Charadriiformes	Scolopacidae	Calidris	Red knot	Calidris canutus
	AI	-	-	2020AI03492	-	NRL AIV		2020		2020-12-22		wild	Charadriiformes	Scolopacidae	Calidris	Red knot	Calidris canutus
	AI	-	-	2020AI03493	-	NRL AIV		2020		2020-12-22		wild	Charadriiformes	Scolopacidae	Calidris	Red knot	Calidris canutus
	AI	-	-	2020AI03494	-	NRL AIV		2020		2020-12-22		wild	Charadriiformes	Scolopacidae	Calidris	Red knot	Calidris canutus
	AI	-	-	2020AI03495	-	NRL AIV		2020		2020-12-22		wild	Charadriiformes	Scolopacidae	Calidris	Red knot	Calidris canutus
	AI	-	-	2020AI03496	-	NRL AIV		2020		2020-12-22		wild	Charadriiformes	Scolopacidae	Calidris	Red knot	Calidris canutus
	AI	-	-	2020AI03497	-	NRL AIV		2020		2020-12-22		wild	Charadriiformes	Scolopacidae	Calidris	Red knot	Calidris canutus
	AI	-	-	2020AI03498	-	NRL AIV		2020		2020-12-22		wild	Charadriiformes	Scolopacidae	Calidris	Red knot	Calidris canutus
	AI	-	-	2020AI03499	-	NRL AIV		2020		2020-12-22		wild	Charadriiformes	Scolopacidae	Calidris	Red knot	Calidris canutus
	AI	-	-	2020AI03500	-	NRL AIV		2020		2020-12-22		wild	Charadriiformes	Scolopacidae	Calidris	Red knot	Calidris canutus
	AI	-	-	2020AI03501	-	NRL AIV		2020		2020-12-22		wild	Charadriiformes	Scolopacidae	Calidris	Red knot	Calidris canutus
	AI	-	-	2020AI03502	-	NRL AIV		2020		2020-12-22		wild	Charadriiformes	Scolopacidae	Calidris	Red knot	Calidris canutus
	AI	-	-	2020AI03503	-	NRL AIV		2020		2020-12-22		wild	Charadriiformes	Scolopacidae	Calidris	Red knot	Calidris canutus
	AI	-	-	2020AI03504	-	NRL AIV		2020		2020-12-22		wild	Charadriiformes	Scolopacidae	Calidris	Red knot	Calidris canutus
	AI	-	-	2020AI03505	-	NRL AIV		2020		2020-12-22		wild	Charadriiformes	Scolopacidae	Calidris	Red knot	Calidris canutus
	AI	-	-	2020AI03506	-	NRL AIV		2020		2020-12-22		wild	Charadriiformes	Scolopacidae	Calidris	Red knot	Calidris canutus
	AI	-	-	2020AI03507	-	NRL AIV		2020		2020-12-22		wild	Charadriiformes	Scolopacidae	Calidris	Red knot	Calidris canutus
	AI	-	-	2020AI03508	-	NRL AIV		2020		2020-12-22		wild	Charadriiformes	Scolopacidae	Calidris	Red knot	Calidris canutus
	AI	-	-	2020AI03509	-	NRL AIV		2020		2020-12-22		wild	Charadriiformes	Scolopacidae	Calidris	Red knot	Calidris canutus
	AI	-	-	2020AI03510	-	NRL AIV		2020		2020-12-22		wild	Charadriiformes	Scolopacidae	Calidris	Red knot	Calidris canutus
	AI	-	-	2020AI03511	-	NRL AIV		2020		2020-12-22		wild	Charadriiformes	Scolopacidae	Calidris	Red knot	Calidris canutus
	AI	-	-	2020AI03513	-	NRL AIV		2020		2020-12-22		wild	Charadriiformes	Scolopacidae	Calidris	Red knot	Calidris canutus
	AI	-	-	2020AI03522	-	NRL AIV		2020		2020-12-22		wild	Charadriiformes	Laridae	Larus	Great black-backed gull	Larus marinus
	AI	-	-	2020AI03523	-	NRL AIV		2020		2020-12-22		wild	Charadriiformes	Laridae	Larus	European herring gull	Larus argentatus
	AI	-	-	2020AI03520	-	NRL AIV		2020		2020-12-22		wild	Anseriformes	Anatidae	Anas	Mallard	Anas platyrhynchos
	AI	-	-	2020AI03471	-	NRL AIV		2020		2020-12-22		wild	Anseriformes	Anatidae	Branta	Barnacle goose	Branta leucopsis
	AI	-	-	2020AI03487	-	NRL AIV		2020		2020-12-22		wild	Anseriformes	Anatidae	Branta	Barnacle goose	Branta leucopsis
	AI	-	-	2020AI03488	-	NRL AIV		2020		2020-12-22		wild	Anseriformes	Anatidae	Branta	Barnacle goose	Branta leucopsis
	AI	-	-	2020AI03489	-	NRL AIV		2020		2020-12-22		wild	Anseriformes	Anatidae	Branta	Barnacle goose	Branta leucopsis
	AI	-	-	2020AI03514	-	NRL AIV		2020		2020-12-22		wild	Anseriformes	Anatidae	Branta	Barnacle goose	Branta leucopsis
	AI	-	-	2020AI03515	-	NRL AIV		2020		2020-12-22		wild	Anseriformes	Anatidae	Branta	Barnacle goose	Branta leucopsis
	AI	-	-	2020AI03516	-	NRL AIV		2020		2020-12-22		wild	Anseriformes	Anatidae	Branta	Barnacle goose	Branta leucopsis
	AI	-	-	2020AI03517	-	NRL AIV		2020		2020-12-22		wild	Anseriformes	Anatidae	Branta	Barnacle goose	Branta leucopsis
	AI	-	-	2020AI03518	-	NRL AIV		2020		2020-12-22		wild	Anseriformes	Anatidae	Branta	Barnacle goose	Branta leucopsis
	AI	-	-	2020AI03519	-	NRL AIV		2020		2020-12-22		wild	Anseriformes	Anatidae	Branta	Barnacle goose	Branta leucopsis
	AI	-	-	2020AI03588	-	NRL AIV		2020		2020-12-24		wild	Accipitriformes	Accipitridae	Buteo	Common buzzard	Buteo buteo
[truncated: 2,585 more rows]

## Sheet: Suppl-Table_neu2
		Supplementary Table 2: Occurrence of highly pathogenic avian influenza of subtype H5 (HPAIV H5) and West Nile virus (WNV) infections in wild or captive birds (HPAIV H5/WNV), summarized per affected federal state, displayed per month, 2016 - 2021. Abbreviations of the federal states: BB - Brandenburg; BE - Berlin; BW - Baden-Wuerttemberg, BY - Bavaria, HB –Bremen; HE - Hesse; HH - Hamburg; MV – Me…
		2016		2017		2018		2019		2020		2021
		n(cases)	federal states	n(cases)	federal states	n(cases)	federal states	n(cases)	federal states	n(cases)	federal states	n(cases)	federal states
	January	-/-	-/-	123	BB, BE, BW, BY, HE, HH, MV, NI, NW, RP, SH, SN, ST, TH/-	-/-	-/-	-/-	-/-	1/-	BB/-	107/-	BB, BW, BY, HE, HH, MV, NI, NW, RP, SH, SN, TH/-
	February	-/-	-/-	439	BB, BW, BY, HE, HH, MV, NI, NW, RP, SH, SL, SN, ST, TH/-	-/-	-/-	-/-	-/-	-/-	-/-	79/-	BB, BW, BY, HH, MV, NI, NW, SH, SN/-
	March	-/-	-/-	137	BB, BY, HE, HH, MV, NI, NW, RP, SH, SN, ST, TH/-	-/-	-/-	-/-	-/-	1/-	SN/-	456/1	BB, BW, BY, HE, HH, MV, NI, NW, RP, SH, SN, ST, TH/BE
	April	-/-	-/-	20	BB, HE, NI, MV, SH, SN, ST, TH/-	-/-	-/-	-/-	-/-	-/-	-/-	161/-	BB, BY, HH, MV, NI, NW, SH, SN, ST/-
	May	-/-	-/-	1	NW/-	-/-	-/-	-/-	-/-	-/-	-/-	56/-	HH, MV, NI, NW, SH, SN/-
	June	-/-	-/-	-/-	-/-	-/-	-/-	-/-	-/-	-/1	-/BE	5/-	HH, SH, NI/-
	July	-/-	-/-	-/-	-/-	-/-	-/-	-/2	-/BE, ST	-/5	-/BE, SN, ST, TH	3/3	NI/BE, ST
	August	-/-	-/-	-/-	-/-	-/4	-/BY, MV, ST	-/28	-/BB, BE, HH, SN, ST	-/35	-/BB, BE, SN, ST, TH	-/15	-/BE, SN, ST
	September	-/-	-/-	-/-	-/-	-/8	-/BE, BY, SN, ST	-/46	-/BB, BE, SN, ST	-/21	-/BB, BE, SN, ST, TH	2/15	NI/BB, BE, ST, ST
	October	-/-	-/-	-/-	-/-	-/-	-/-	-/1	-/BE, ST	7/4	HH, SH, MV/BE	47/-	BY, MV, NI, SH/-
	November	396/-	BE, BW, BY, HE, HH, MV, NI, NRW, SH, SN, TH/-	-/-	-/-	-/-	-/-	-/-	-/-	373/-	BB, BE, BY, HB, HH, MV, NI, NW, SH, SN/-	243/-	BB, BW, BY, HH, MV, NI, NW, RP, SH, SN, ST/-
	December	136/-	BB, BE, BW, BY, HE, HH, MV, NI, NRW, RP, SH, SN, ST, TH/-	-/-	-/-	-/-	-/-	-/-	-/-	122/-	BB, BW, BY, HE, HH, MV, NI, NW, SH/-	181/-	BB, BW, BY, HH, MV, NI, NW, RP, SH, SL/-

## Sheet: Suppl-Table_neu3
	Supplementary Table 3: Overview on clinical signs described for infections with WNV, USUV or HPAIV H5 for different avian taxonomic orders, summarized as avian raptor species.
		Avian taxonomic order	WNV	USUV	HPAIV H5	References
		Accipitriformes	ataxia, head tremors, seizures, stupor, head tilt, monoplegia, wing paralysis, impaired vision, recumbency, neurological symptoms, feather disorders	feather disorders	torticollis, tremor, opisthotonos, limber neck, movement in circles	Erdelyi et al., 2007; Feyer et al., 2021; Wünschmann et al., 2014; Wodak et al., 2011; Caliendo et al., 2022; Krone et al., 2018; EAZA guidelines, 2019
		Falconiformes	head tilt, ataxia, seizures, recumbency, greenish urine/urates, ruffled feathers		head tilt, ataxia, tremors	Angenvoort et al., 2014; Hall et al., 2009; Ziegler et al., 2012; EAZA guidelines, 2019
		Strigiformes	ataxia, recumbency, head tilt, torticollis, tremors, seizures, feather disorders	neurological disturbances suspicious for an encephalitis		Fitzgerald et al., 2003; Steinmetz et al., 2011; EAZA guidelines, 2019
